# Supplementary material for: Case Report: Hemorrhagic–Thrombotic Escalation After Intraprocedural Rupture During Stent-Assisted Coiling: A Case-Based Narrative Review and Staged Communication Model
Source: J Clin Med. 2026 May 24;15(11):4056. doi: 10.3390/jcm15114056 (PMC13257687; doi:10.3390/jcm15114056)
Supplement: Supplementary file 1 [file jcm-15-04056-s001.zip]

Archive with 2 entries (2 files):
- Supplementary Material S1.pdf
- Supplementary Table S1.xlsx
