# Supplementary material for: Case Report: Hemorrhagic–Thrombotic Escalation After Intraprocedural Rupture During Stent-Assisted Coiling: A Case-Based Narrative Review and Staged Communication Model
Source: J Clin Med. 2026 May 24;15(11):4056. doi: 10.3390/jcm15114056 (PMC13257687; doi:10.3390/jcm15114056)
Supplement: Supplementary file 1 [file jcm-15-04056-s001.zip › Supplementary Table S1.xlsx]

## Sheet: Summary
Supplementary Table S1. Screening log for the case report and case-based narrative review
Manuscript title	Case Report: Hemorrhagic-Thrombotic Escalation after Intraprocedural Rupture during Stent-Assisted Coiling: A Case-Based Narrative Review and Staged Communication Model	Journal of Clinical Medicine submission version
Item	Value	Notes
Database	PubMed
Search date	31 March 2026
Search design	Seven title/abstract text-word blocks	The blocks intentionally overlapped.
Raw block memberships	924	Sum of records across the seven PubMed exports before cross-query consolidation.
Duplicate occurrences across query blocks	70	Overlap across concept blocks.
Unique records after DOI/title consolidation	854	Unique titles used for first-pass screening.
Read_now	88	Priority records for immediate reading or detailed citation mapping.
Read_secondary	130	Records retained for possible background use.
Exclude	636	Low directness for this focused review question, not low study quality.
Companion file	Supplementary Material 1	Search-block descriptions and screening summary.
Interpretation	Case report with targeted case-based narrative review support	This is not a PRISMA systematic-review dataset.

## Sheet: Search_Blocks
Block	Concept	Text-word components	Read_now	Read_secondary	Excluded	Total memberships
Q1	IPR / aneurysm perforation during coiling or SAC	IPR, intra-procedural rupture, aneurysm perforation, perforation, or extravasation + intracranial/cerebral aneurysm + coil, coiling, embolization, SAC	28	26	360	414
Q2	AComA aneurysm with rupture, perforation, extravasation, or endovascular-treatment context	anterior communicating artery, AComA, or Acom + aneurysm + rupture, perforation, extravasation, coiling, or SAC	21	50	131	202
Q3	Acute thrombotic or thromboembolic events after SAC	SAC + acute thrombosis, in-stent thrombosis, thromboembolism, thromboembolic, intraprocedural thrombus, or periprocedural thrombosis + aneurysm	19	25	86	130
Q4	Rerupture, IVH, or hydrocephalus after IPR or aneurysm perforation	IPR, aneurysm perforation, or extravasation + rerupture, rebleeding, IVH, or hydrocephalus + coiling, embolization, or endovascular	8	8	8	24
Q5	EVD or ventriculostomy under antiplatelet exposure in aneurysm/SAC contexts	EVD, external ventricular drainage, or ventriculostomy + antiplatelet, DAPT, or tirofiban + aneurysm, SAH, or SAC	23	14	27	64
Q6	Checklist, team, or communication in aneurysm neurointervention	checklist, team, communication, or crisis communication + aneurysm, coiling, neurointervention, or neurointerventional	4	4	32	40
Q7	Education, simulation, trainee, fellow, or junior in aneurysm neurointervention	education, simulation, trainee, fellow, or junior + aneurysm, coiling, neurointervention, or neurointerventional	6	21	23	50

## Sheet: PubMed_Syntax
Block	Full PubMed title/abstract block syntax
Q1	((intraprocedural rupture[Title/Abstract] OR intra-procedural rupture[Title/Abstract] OR aneurysm perforation[Title/Abstract] OR perforation[Title/Abstract] OR extravasation[Title/Abstract]) AND (intracranial aneurysm[Title/Abstract] OR cerebral aneurysm[Title/Abstract]) AND (coil[Title/Abstract] OR coiling[Title/Abstract] OR embolization[Title/Abstract] OR stent-assisted coiling[Title/Abstract] …
Q2	((anterior communicating artery[Title/Abstract] OR AComA[Title/Abstract] OR Acom[Title/Abstract]) AND aneurysm[Title/Abstract] AND (rupture[Title/Abstract] OR perforation[Title/Abstract] OR extravasation[Title/Abstract] OR coiling[Title/Abstract] OR stent-assisted coiling[Title/Abstract] OR stent assisted coiling[Title/Abstract]))
Q3	((stent-assisted coiling[Title/Abstract] OR stent assisted coiling[Title/Abstract] OR SAC[Title/Abstract]) AND (acute thrombosis[Title/Abstract] OR in-stent thrombosis[Title/Abstract] OR thromboembolism[Title/Abstract] OR thromboembolic[Title/Abstract] OR intraprocedural thrombus[Title/Abstract] OR periprocedural thrombosis[Title/Abstract]) AND (intracranial aneurysm[Title/Abstract] OR cerebral a…
Q4	((intraprocedural rupture[Title/Abstract] OR intra-procedural rupture[Title/Abstract] OR aneurysm perforation[Title/Abstract] OR extravasation[Title/Abstract]) AND (rerupture[Title/Abstract] OR rebleeding[Title/Abstract] OR intraventricular hemorrhage[Title/Abstract] OR intraventricular haemorrhage[Title/Abstract] OR IVH[Title/Abstract] OR hydrocephalus[Title/Abstract]) AND (coiling[Title/Abstrac…
Q5	((external ventricular drainage[Title/Abstract] OR EVD[Title/Abstract] OR ventriculostomy[Title/Abstract]) AND (antiplatelet[Title/Abstract] OR dual antiplatelet[Title/Abstract] OR DAPT[Title/Abstract] OR tirofiban[Title/Abstract]) AND (aneurysm[Title/Abstract] OR subarachnoid hemorrhage[Title/Abstract] OR subarachnoid haemorrhage[Title/Abstract] OR stent-assisted coiling[Title/Abstract] OR stent…
Q6	((checklist[Title/Abstract] OR team[Title/Abstract] OR communication[Title/Abstract] OR crisis communication[Title/Abstract]) AND (aneurysm[Title/Abstract] OR coiling[Title/Abstract] OR neurointervention[Title/Abstract] OR neurointerventional[Title/Abstract]))
Q7	((education[Title/Abstract] OR simulation[Title/Abstract] OR trainee[Title/Abstract] OR fellow[Title/Abstract] OR junior[Title/Abstract]) AND (aneurysm[Title/Abstract] OR coiling[Title/Abstract] OR neurointervention[Title/Abstract] OR neurointerventional[Title/Abstract]))

## Sheet: Decision_Categories
Screening category	Definition	Count
Read_now	Papers directly usable in the manuscript: intraprocedural rupture recognition or hemostasis; AComA-specific risk and SAC context; acute thrombotic phase after SAC; rerupture, hydrocephalus, or EVD under antiplatelet exposure; or checklist, communication, simulation, and education relevant to assistant-focused teaching.	88
Read_secondary	Supportive papers that might strengthen background or discussion but were not required for the first manuscript pass, including broader AComA series, small/tiny aneurysm literature, broader thromboembolic or antiplatelet papers, and team/education background papers.	130
Exclude	Papers with low directness to this focused question. This category does not indicate low quality; common reasons were non-intracranial or non-neurovascular embolization, letters/replies/editorials without usable data, or general aneurysm papers not directly related to the assistant-focused case-based review.	636

## Sheet: Thematic_Counts
Theme	Read_now	Read_secondary	Total retained
AComA lesion-specific context	14	35	49
SAC acute thrombosis / antiplatelet	13	30	43
Intraprocedural rupture / hemostasis	32	10	42
Hydrocephalus / EVD / hemorrhage	20	5	25
Education / team	0	24	24
Small / tiny aneurysm context	0	16	16
General complication background	0	10	10
Education / simulation	5	0	5
Checklist / team communication	4	0	4

## Sheet: Screening_Log
Screening decision	Theme	Screening rationale	Query block membership	Number of query blocks	Publication year	First author	Title	Journal	DOI	Authors
Read_now	Intraprocedural rupture / hemostasis	Directly relevant to intraprocedural rupture recognition, hemostasis, management, or outcome.	Q1	1	1991	Halbach, V. V.	Management of vascular perforations that occur during neurointerventional procedures.	AJNR. American journal of neuroradiology		Halbach, V. V.; Higashida, R. T.; Dowd, C. F.; Barnwell, S. L.; Hieshima, G. B.
Read_now	Intraprocedural rupture / hemostasis	Directly relevant to intraprocedural rupture recognition, hemostasis, management, or outcome.	Q1	1	2001	Tummala, R. P.	Outcomes after aneurysm rupture during endovascular coil embolization.	Neurosurgery	10.1097/00006123-200111000-00007	Tummala, R. P.; Chu, R. M.; Madison, M. T.; Myers, M.; Tubman, D.; Nussbaum, E. S.
Read_now	Intraprocedural rupture / hemostasis	Directly relevant to intraprocedural rupture recognition, hemostasis, management, or outcome.	Q1	1	2001	Levy, E.	Rupture of intracranial aneurysms during endovascular coiling: management and outcomes.	Neurosurgery	10.1097/00006123-200110000-00005	Levy, E.; Koebbe, C. J.; Horowitz, M. B.; Jungreis, C. A.; Pride, G. L.; Dutton, K.; Kassam, A.; Purdy, P. D.
Read_now	Intraprocedural rupture / hemostasis	Directly relevant to intraprocedural rupture recognition, hemostasis, management, or outcome.	Q1	1	2002	Cloft, Harry J.	Cerebral aneurysm perforations complicating therapy with Guglielmi detachable coils: a meta-analysis.	AJNR. American journal of neuroradiology		Cloft, Harry J.; Kallmes, David F.
Read_now	Intraprocedural rupture / hemostasis	Directly relevant to intraprocedural rupture recognition, hemostasis, management, or outcome.	Q1	1	2002	Hirai, Toshinori	Management of aneurysm perforation during Guglielmi electrodetachable coil placement.	AJNR. American journal of neuroradiology		Hirai, Toshinori; Suginohara, Kenji; Uemura, Shozaburo; Hamada, Jun-ichiro; Korogi, Yukunori; Takahashi, Mutsumasa
Read_now	Intraprocedural rupture / hemostasis	Directly relevant to intraprocedural rupture recognition, hemostasis, management, or outcome.	Q1	1	2003	Kwon, B. J.	Procedure-related haemorrhage in embolisation of intracranial aneurysms with Guglielmi detachable coils.	Neuroradiology	10.1007/s00234-003-1028-7	Kwon, B. J.; Han, M. H.; Oh, C. W.; Kim, K. H.; Chang, K. H.
Read_now	Hydrocephalus / EVD / hemorrhage	Directly relevant to hydrocephalus, EVD/ventriculostomy, or hemorrhagic transition.	Q5	1	2003	Ross, Ian B.	Ventriculostomy-related cerebral hemorrhages after endovascular aneurysm treatment.	AJNR. American journal of neuroradiology		Ross, Ian B.; Dhillon, Gurmeet S.
Read_now	Intraprocedural rupture / hemostasis	Directly relevant to intraprocedural rupture recognition, hemostasis, management, or outcome.	Q1; Q4	2	2006	Li, Ming-Hua	Prevention and management of intraprocedural rupture of intracranial aneurysm with detachable coils during embolization.	Neuroradiology	10.1007/s00234-006-0147-3	Li, Ming-Hua; Gao, Bu-Lang; Fang, Chun; Cheng, Ying-Sheng; Li, Yong-Dong; Wang, Jue; Xu, Guo-Ping
Read_now	Checklist / team communication	Directly relevant to checklist, team communication, or procedural safety behavior.	Q1	1	2010	Taussky, Ph	A checklist in the event of aneurysm perforation during coiling.	AJNR. American journal of neuroradiology	10.3174/ajnr.A2140	Taussky, Ph; Lanzino, G.; Cloft, H.; Kallmes, D.
Read_now	Intraprocedural rupture / hemostasis	Directly relevant to intraprocedural rupture recognition, hemostasis, management, or outcome.	Q1; Q3; Q4	3	2011	Gao, Xu	Complications and adverse events associated with Neuroform stent-assisted coiling of wide-neck intracranial aneurysms.	Neurological research	10.1179/1743132811Y.0000000012	Gao, Xu; Liang, Guobiao; Li, Zhiqing; Wei, Xuezhong; Hong, Qu
Read_now	AComA lesion-specific context	Directly relevant to AComA-specific risk or endovascular treatment context.	Q1; Q2; Q4	3	2011	Schuette, Albert J.	Endovascular therapy of very small aneurysms of the anterior communicating artery: five-fold increased incidence of rupture.	Neurosurgery	10.1227/NEU.0b013e3182077373	Schuette, Albert J.; Hui, Ferdinand K.; Spiotta, Alejandro M.; Obuchowski, Nancy A.; Gupta, Rishi; Moskowitz, Shaye I.; Tong, Frank C.; Dion, Jacques E.; Cawley, Charles M.
Read_now	Intraprocedural rupture / hemostasis	Directly relevant to intraprocedural rupture recognition, hemostasis, management, or outcome.	Q1	1	2011	Zang, Peizhuo	Intraprocedural cerebral aneurysm rupture during endovascular coiling.	Neurology India	10.4103/0028-3886.82736	Zang, Peizhuo; Liang, Chuansheng; Shi, Qiang; Wang, Yunjie
Read_now	Hydrocephalus / EVD / hemorrhage	Directly relevant to hydrocephalus, EVD/ventriculostomy, or hemorrhagic transition.	Q5	1	2011	Kung, David K.	Risk of ventriculostomy-related hemorrhage in patients with acutely ruptured aneurysms treated using stent-assisted coiling.	Journal of neurosurgery	10.3171/2010.9.JNS10445	Kung, David K.; Policeni, Bruno A.; Capuano, Ana W.; Rossen, James D.; Jabbour, Pascal M.; Torner, James C.; Howard, Matthew A.; Hasan, David
Read_now	Intraprocedural rupture / hemostasis	Directly relevant to intraprocedural rupture recognition, hemostasis, management, or outcome.	Q3; Q5	2	2011	Bodily, K. D.	Stent-assisted coiling in acutely ruptured intracranial aneurysms: a qualitative, systematic review of the literature.	AJNR. American journal of neuroradiology	10.3174/ajnr.A2478	Bodily, K. D.; Cloft, H. J.; Lanzino, G.; Fiorella, D. J.; White, P. M.; Kallmes, D. F.
Read_now	AComA lesion-specific context	Directly relevant to AComA-specific risk or endovascular treatment context.	Q2	1	2012	Uemura, Akihiro	Angiographic outcome after endovascular therapy for anterior communicating artery aneurysms: correlation with vascular morphological features.	Japanese journal of radiology	10.1007/s11604-012-0099-y	Uemura, Akihiro; Kamo, Minobu; Matsukawa, Hidetoshi
Read_now	Intraprocedural rupture / hemostasis	Directly relevant to intraprocedural rupture recognition, hemostasis, management, or outcome.	Q1	1	2012	Yamakawa, Kentaro	Incidence and neurological outcomes of aneurysm rupture during interventional neuroradiology procedures in a hybrid operating suite.	Journal of anesthesia	10.1007/s00540-012-1357-y	Yamakawa, Kentaro; Kiyama, Shuya; Murayama, Yuichi; Uezono, Shoichi
Read_now	Checklist / team communication	Directly relevant to checklist, team communication, or procedural safety behavior.	Q6	1	2013	Chen, Michael	A checklist for cerebral aneurysm embolization complications.	Journal of neurointerventional surgery	10.1136/neurintsurg-2011-010137	Chen, Michael
Read_now	Hydrocephalus / EVD / hemorrhage	Directly relevant to hydrocephalus, EVD/ventriculostomy, or hemorrhagic transition.	Q5	1	2013	Scholz, Christoph	Hemorrhage rates of external ventricular drain (EVD), intracranial pressure gauge (ICP) or combined EVD and ICP gauge placement within 48 h of endovascular coil embolization of cerebral aneurysms.	Clinical neurology and neurosurgery	10.1016/j.clineuro.2013.01.023	Scholz, Christoph; Hubbe, Ulrich; Deininger, Miriam; Deininger, Martin H.
Read_now	Intraprocedural rupture / hemostasis	Directly relevant to intraprocedural rupture recognition, hemostasis, management, or outcome.	Q1	1	2013	Zhang, Yingguang	Rupture during the endovascular treatment of intracranial aneurysms: outcomes and technical aspects.	Acta neurochirurgica	10.1007/s00701-013-1628-x	Zhang, Yingguang; Li, Guifu; Cai, Yefeng; Zhu, Jixiang; Huang, Shengping; Li, Tielin; Zhu, Wenyan; Xu, Jianfeng
Read_now	AComA lesion-specific context	Directly relevant to AComA-specific risk or endovascular treatment context.	Q2	1	2013	Johnson, Andrew Kelly	Stent assisted embolization of 64 anterior communicating artery aneurysms.	Journal of neurointerventional surgery	10.1136/neurintsurg-2012-010503	Johnson, Andrew Kelly; Munich, Stephan A.; Heiferman, Daniel M.; Lopes, Demetrius Klee
Read_now	Intraprocedural rupture / hemostasis	Directly relevant to intraprocedural rupture recognition, hemostasis, management, or outcome.	Q3	1	2014	Chung, Joonho	Stent-assisted coil embolization of ruptured wide-necked aneurysms in the acute period: incidence of and risk factors for periprocedural complications.	Journal of neurosurgery	10.3171/2014.4.JNS131662	Chung, Joonho; Lim, Yong Cheol; Suh, Sang Hyun; Shim, Yu Shik; Kim, Yong Bae; Joo, Jin-Yang; Kim, Bum-Soo; Shin, Yong Sam
Read_now	Hydrocephalus / EVD / hemorrhage	Directly relevant to hydrocephalus, EVD/ventriculostomy, or hemorrhagic transition.	Q5	1	2014	Sims-Williams, Hugh P.	Ventriculostomy associated haemorrhage: a complication of anti-platelet therapy during coiling.	British journal of neurosurgery	10.3109/02688697.2014.915006	Sims-Williams, Hugh P.; Weinberg, Daniel; Jadun, Changez K.; Brydon, Howard L.
Read_now	SAC acute thrombosis / antiplatelet	Directly relevant to acute thrombosis, in-stent thrombosis, or thromboembolic events after SAC.	Q3	1	2015	Ryu, C.-W.	Complications in Stent-Assisted Endovascular Therapy of Ruptured Intracranial Aneurysms and Relevance to Antiplatelet Administration: A Systematic Review.	AJNR. American journal of neuroradiology	10.3174/ajnr.A4365	Ryu, C.-W.; Park, S.; Shin, H. S.; Koh, J. S.
Read_now	Intraprocedural rupture / hemostasis	Directly relevant to intraprocedural rupture recognition, hemostasis, management, or outcome.	Q1; Q4	2	2015	Stapleton, Christopher J.	Neurological outcomes following intraprocedural rerupture during coil embolization of ruptured intracranial aneurysms.	Journal of neurosurgery	10.3171/2014.9.JNS14616	Stapleton, Christopher J.; Walcott, Brian P.; Butler, William E.; Ogilvy, Christopher S.
Read_now	Hydrocephalus / EVD / hemorrhage	Directly relevant to hydrocephalus, EVD/ventriculostomy, or hemorrhagic transition.	Q5	1	2015	Bruder, Markus	Ventriculostomy-Related Hemorrhage After Treatment of Acutely Ruptured Aneurysms: The Influence of Anticoagulation and Antiplatelet Treatment.	World neurosurgery	10.1016/j.wneu.2015.07.003	Bruder, Markus; Schuss, Patrick; Konczalla, Jürgen; El-Fiki, Ahmed; Lescher, Stephanie; Vatter, Hartmut; Seifert, Volker; Güresir, Erdem
Read_now	AComA lesion-specific context	Directly relevant to AComA-specific risk or endovascular treatment context.	Q2	1	2016	Asif, Kaiz S.	Consecutive Endovascular Treatment of 20 Ruptured Very Small (<3 mm) Anterior Communicating Artery Aneurysms.	Interventional neurology	10.1159/000444662	Asif, Kaiz S.; Sattar, Ahsan; Lazzaro, Marc A.; Fitzsimmons, Brian-Fred; Lynch, John R.; Zaidat, Osama O.
Read_now	AComA lesion-specific context	Directly relevant to AComA-specific risk or endovascular treatment context.	Q2	1	2016	Choi, Jai Ho	Morphological risk factors for the rupture of anterior communicating artery aneurysms: the significance of fenestration.	Neuroradiology	10.1007/s00234-015-1610-9	Choi, Jai Ho; Jo, Kyung Il; Kim, Keon Ha; Jeon, Pyoung; Yeon, Je Young; Kim, Jong Soo; Hong, Seung Chyul
Read_now	SAC acute thrombosis / antiplatelet	Directly relevant to acute thrombosis, in-stent thrombosis, or thromboembolic events after SAC.	Q3; Q5	2	2016	Kim, S.	Safety and Efficacy of Intravenous Tirofiban as Antiplatelet Premedication for Stent-Assisted Coiling in Acutely Ruptured Intracranial Aneurysms.	AJNR. American journal of neuroradiology	10.3174/ajnr.A4551	Kim, S.; Choi, J.-H.; Kang, M.; Cha, J.-K.; Huh, J.-T.
Read_now	AComA lesion-specific context	Directly relevant to AComA-specific risk or endovascular treatment context.	Q3	1	2016	Kocur, Damian	Stent-assisted embolization of wide-neck anterior communicating artery aneurysms: Review of consecutive 34 cases.	Neurologia i neurochirurgia polska	10.1016/j.pjnns.2016.07.008	Kocur, Damian; Zbroszczyk, Miłosz; Przybyłko, Nikodem; Hofman, Mariusz; Jamróz, Tomasz; Baron, Jan; Bażowski, Piotr; Kwiek, Stanisław
Read_now	SAC acute thrombosis / antiplatelet	Directly relevant to acute thrombosis, in-stent thrombosis, or thromboembolic events after SAC.	Q3	1	2017	Ding, Lanping	Acute stent thrombosis after stent-assisted coiling in an intracranial aneurysm patient carrying two reduced-function CYP2C19 alleles: A case report.	Medicine	10.1097/MD.0000000000008920	Ding, Lanping; Gu, Zhichun; Wang, Rong; Li, Yichen; Fang, Yun
Read_now	Hydrocephalus / EVD / hemorrhage	Directly relevant to hydrocephalus, EVD/ventriculostomy, or hemorrhagic transition.	Q5	1	2017	Gard, Andrew P.	Hemorrhage Rate After External Ventricular Drain Placement in Subarachnoid Hemorrhage: Time to Heparin Administration.	Neurocritical care	10.1007/s12028-017-0417-4	Gard, Andrew P.; Sayles, Brian D.; Robbins, J. Will; Thorell, William E.; Surdell, Daniel L.
Read_now	Hydrocephalus / EVD / hemorrhage	Directly relevant to hydrocephalus, EVD/ventriculostomy, or hemorrhagic transition.	Q5	1	2017	Leschke, Jack M.	Hemorrhagic Complications Associated with Ventriculostomy in Patients Undergoing Endovascular Treatment for Intracranial Aneurysms: A Single-Center Experience.	Neurocritical care	10.1007/s12028-016-0350-y	Leschke, Jack M.; Lozen, Andrew; Kaushal, Mayank; Oni-Orisan, Akinwunmi; Noufal, Mazen; Zaidat, Osama; Pollock, Glen A.; Mueller, Wade M.
Read_now	Intraprocedural rupture / hemostasis	Directly relevant to intraprocedural rupture recognition, hemostasis, management, or outcome.	Q1; Q2	2	2017	Cho, Su Hee	Intraprocedural Rupture of Unruptured Cerebral Aneurysms During Coil Embolization: A Single-Center Experience.	World neurosurgery	10.1016/j.wneu.2017.05.147	Cho, Su Hee; Denewer, Mohammed; Park, Wonhyoung; Ahn, Jae Sung; Kwun, Byung Duk; Lee, Deok Hee; Park, Jung Cheol
Read_now	SAC acute thrombosis / antiplatelet	Directly relevant to acute thrombosis, in-stent thrombosis, or thromboembolic events after SAC.	Q3	1	2017	Adeeb, Nimer	Ischemic Stroke After Treatment of Intraprocedural Thrombosis During Stent-Assisted Coiling and Flow Diversion.	Stroke	10.1161/STROKEAHA.116.016521	Adeeb, Nimer; Griessenauer, Christoph J.; Moore, Justin M.; Foreman, Paul M.; Shallwani, Hussain; Motiei-Langroudi, Rouzbeh; Gupta, Raghav; Baccin, Carlos E.; Alturki, Abdulrahman; Harrigan, Mark R.; Siddiqui, Adnan H.; Levy, Elad I.; Ogilvy, Christopher S.; Thomas, Ajith J.
Read_now	AComA lesion-specific context	Directly relevant to AComA-specific risk or endovascular treatment context.	Q1; Q2	2	2017	Fan, Lianghao	Predicting intraprocedural rupture and thrombus formation during coiling of ruptured anterior communicating artery aneurysms.	Journal of neurointerventional surgery	10.1136/neurintsurg-2016-012335	Fan, Lianghao; Lin, Boli; Xu, Ting; Xia, Nengzhi; Shao, Xiaotong; Tan, Xianxi; Zhong, Ming; Yang, Yunjun; Zhao, Bing
Read_now	Hydrocephalus / EVD / hemorrhage	Directly relevant to hydrocephalus, EVD/ventriculostomy, or hemorrhagic transition.	Q5	1	2017	Zhu, Xia	The hemorrhage risk of prophylactic external ventricular drain insertion in aneurysmal subarachnoid hemorrhage patients requiring endovascular aneurysm treatment: a systematic review and meta-analysis.	Journal of neurosurgical sciences	10.23736/S0390-5616.16.03244-6	Zhu, Xia
Read_now	Intraprocedural rupture / hemostasis	Directly relevant to intraprocedural rupture recognition, hemostasis, management, or outcome.	Q2	1	2018	Li, Kailing	Acute rerupture after coil embolization of ruptured intracranial saccular aneurysms: A literature review.	Interventional neuroradiology : journal of peritherapeutic neuroradiology, surgical procedures and related neurosciences	10.1177/1591019917747245	Li, Kailing; Guo, Yunbao; Zhao, Ying; Xu, Baofeng; Xu, Kan; Yu, Jinlu
Read_now	AComA lesion-specific context	Directly relevant to AComA-specific risk or endovascular treatment context.	Q2	1	2018	Cai, Wu	Anterior Communicating Artery Aneurysm Morphology and the Risk of Rupture.	World neurosurgery	10.1016/j.wneu.2017.09.118	Cai, Wu; Hu, Chunhong; Gong, Jianping; Lan, Qing
Read_now	Intraprocedural rupture / hemostasis	Directly relevant to intraprocedural rupture recognition, hemostasis, management, or outcome.	Q1; Q4	2	2018	Ihn, Yon Kwon	Complications of endovascular treatment for intracranial aneurysms: Management and prevention.	Interventional neuroradiology : journal of peritherapeutic neuroradiology, surgical procedures and related neurosciences	10.1177/1591019918758493	Ihn, Yon Kwon; Shin, Shang Hun; Baik, Seung Kug; Choi, In Sup
Read_now	SAC acute thrombosis / antiplatelet	Directly relevant to acute thrombosis, in-stent thrombosis, or thromboembolic events after SAC.	Q3	1	2018	Nii, Kouhei	Evaluation of Acute In-stent Thrombosis during Stent-assisted Coil Embolization of Unruptured Intracranial Aneurysms.	Neurologia medico-chirurgica	10.2176/nmc.oa.2018-0131	Nii, Kouhei; Inoue, Ritsurou; Morinaga, Yusuke; Mitsutake, Takafumi; Hanada, Hayatsura
Read_now	Hydrocephalus / EVD / hemorrhage	Directly relevant to hydrocephalus, EVD/ventriculostomy, or hemorrhagic transition.	Q5	1	2018	Hudson, Joseph S.	Hemorrhage associated with ventriculoperitoneal shunt placement in aneurysmal subarachnoid hemorrhage patients on a regimen of dual antiplatelet therapy: a retrospective analysis.	Journal of neurosurgery	10.3171/2017.5.JNS17642	Hudson, Joseph S.; Nagahama, Yasunori; Nakagawa, Daichi; Starke, Robert M.; Dlouhy, Brian J.; Torner, James C.; Jabbour, Pascal; Allan, Lauren; Derdeyn, Colin P.; Greenlee, Jeremy D. W.; Hasan, David
Read_now	Hydrocephalus / EVD / hemorrhage	Directly relevant to hydrocephalus, EVD/ventriculostomy, or hemorrhagic transition.	Q5	1	2018	Scheller, Christian	Increased rate of ventriculostomy-related hemorrhage following endovascular treatment of ruptured aneurysms compared to clipping.	Acta neurochirurgica	10.1007/s00701-018-3471-6	Scheller, Christian; Strauss, Christian; Prell, Julian; Simmermacher, Sebastian; Brandt, Silvio
Read_now	Education / simulation	Directly relevant to education, simulation, trainee/fellow learning, or tacit knowledge transfer.	Q7	1	2018	Gross, Bradley A.	Neurointerventional "Near Morbidity": A Candid Appraisal of an Early Case Series.	Interventional neurology	10.1159/000489709	Gross, Bradley A.; Jadhav, Ashutosh P.; Jovin, Tudor G.; Jankowitz, Brian T.
Read_now	Intraprocedural rupture / hemostasis	Directly relevant to intraprocedural rupture recognition, hemostasis, management, or outcome.	Q1; Q2; Q4	3	2018	Kawabata, Shuhei	Risk factors for and outcomes of intraprocedural rupture during endovascular treatment of unruptured intracranial aneurysms.	Journal of neurointerventional surgery	10.1136/neurintsurg-2017-013156	Kawabata, Shuhei; Imamura, Hirotoshi; Adachi, Hidemitsu; Tani, Shoichi; Tokunaga, So; Funatsu, Takayuki; Suzuki, Keita; Sakai, Nobuyuki
Read_now	Hydrocephalus / EVD / hemorrhage	Directly relevant to hydrocephalus, EVD/ventriculostomy, or hemorrhagic transition.	Q5	1	2018	Civi, Soner	Safety and Efficacy of Ventriculostomy Procedures under Dual Antiplatelet Therapy in Patients Treated with Stent Assisted Coiling in Subarachnoid Hemorrhage.	Turkish neurosurgery	10.5137/1019-5149.JTN.20649-17.1	Civi, Soner; Andic, Cagatay; Kardes, Ozgur; Suner, Halil Ibrahim; Durdag, Emre; Ozmete, Ozlem; Tufan, Kadir
Read_now	SAC acute thrombosis / antiplatelet	Directly relevant to acute thrombosis, in-stent thrombosis, or thromboembolic events after SAC.	Q3	1	2018	Lee, Sang Hyub	Stent-Assisted Coil Embolization Using Only a Glycoprotein IIb/IIIa Inhibitor (Tirofiban) for Ruptured Wide-Necked Aneurysm Repair.	Journal of cerebrovascular and endovascular neurosurgery	10.7461/jcen.2018.20.1.14	Lee, Sang Hyub; Park, In Sung; Lee, Ja Myoung; Lee, Kwangho; Park, Hyun; Lee, Chul Hee
Read_now	Intraprocedural rupture / hemostasis	Directly relevant to intraprocedural rupture recognition, hemostasis, management, or outcome.	Q6	1	2018	Kameda-Smith, Michelle Masayo	Timing of complications during and after elective endovascular intracranial aneurysm coiling.	Journal of neurointerventional surgery	10.1136/neurintsurg-2017-013110	Kameda-Smith, Michelle Masayo; Klurfan, Paula; van Adel, Brian Anthony; Larrazabal, Ramiro; Farrokhyar, Forough; Bennardo, Michael; Gunnarsson, Thorsteinn
Read_now	Checklist / team communication	Directly relevant to checklist, team communication, or procedural safety behavior.	Q6	1	2019	Wallace, Adam N.	Endovascular Treatment of Wide-Necked Intracranial Aneurysms with the Scepter XC Balloon Catheter, with Low-Profile Visualized Intraluminal Support (LVIS) Jr. Deployment as a "Bailout" Technique.	World neurosurgery	10.1016/j.wneu.2018.09.226	Wallace, Adam N.; Kayan, Yasha; Delgado Almandoz, Josser E.; Fease, Jennifer L.; Milner, Anna A.; Scholz, Jill M.
Read_now	Hydrocephalus / EVD / hemorrhage	Directly relevant to hydrocephalus, EVD/ventriculostomy, or hemorrhagic transition.	Q5	1	2019	Hudson, Joseph S.	External Ventricular Drain and Hemorrhage in Aneurysmal Subarachnoid Hemorrhage Patients on Dual Antiplatelet Therapy: A Retrospective Cohort Study.	Neurosurgery	10.1093/neuros/nyy127	Hudson, Joseph S.; Prout, Benjamin S.; Nagahama, Yasunori; Nakagawa, Daichi; Guerrero, Waldo R.; Zanaty, Mario; Chalouhi, Nohra; Jabbour, Pascal; Dandapat, Sudeepta; Allan, Lauren; Ortega-Gutierrez, Santiago; Samaniego, Edgar A.; Hasan, David
Read_now	Hydrocephalus / EVD / hemorrhage	Directly relevant to hydrocephalus, EVD/ventriculostomy, or hemorrhagic transition.	Q5	1	2019	Lim, Yong Cheol	External Ventricular Drainage before Endovascular Treatment in Patients with Aneurysmal Subarachnoid Hemorrhage in Acute Period: Its Relation to Hemorrhagic Complications.	Neurointervention	10.5469/neuroint.2018.01067	Lim, Yong Cheol; Shim, Yu Shik; Oh, Se-Yang; Kim, Myeong Jin; Park, Keun Young; Chung, Joonho
Read_now	Intraprocedural rupture / hemostasis	Directly relevant to intraprocedural rupture recognition, hemostasis, management, or outcome.	Q1	1	2019	Chang, Chul-Hoon	Intraprocedural rupture management for intracranial aneurysm rupture during coil embolization by manual common carotid artery compression.	Journal of clinical neuroscience : official journal of the Neurosurgical Society of Australasia	10.1016/j.jocn.2018.12.025	Chang, Chul-Hoon; Jung, Young-Jin; Kim, Jong-Hoon
Read_now	AComA lesion-specific context	Directly relevant to AComA-specific risk or endovascular treatment context.	Q2; Q3	2	2019	Santillan, Alejandro	Stent-assisted coil embolization of anterior communicating artery aneurysms using the LVIS Jr stent.	Interventional neuroradiology : journal of peritherapeutic neuroradiology, surgical procedures and related neurosciences	10.1177/1591019918798144	Santillan, Alejandro; Schwarz, Justin; Boddu, Srikanth; Gobin, Y. Pierre; Knopman, Jared; Patsalides, Athos
Read_now	AComA lesion-specific context	Directly relevant to AComA-specific risk or endovascular treatment context.	Q2	1	2019	Choi, Hyun Ho	Stent-assisted coil embolization of anterior communicating artery aneurysms: safety, effectiveness, and risk factors for procedural complications or recanalization.	Journal of neurointerventional surgery	10.1136/neurintsurg-2018-013943	Choi, Hyun Ho; Cho, Young Dae; Yoo, Dong Hyun; Ahn, Sang Jun; Cho, Won-Sang; Kang, Hyun-Seung; Kim, Jeong Eun; Lee, Jeong Jun; Moon, Jong Hyun; Han, Moon Hee
Read_now	Hydrocephalus / EVD / hemorrhage	Directly relevant to hydrocephalus, EVD/ventriculostomy, or hemorrhagic transition.	Q5	1	2019	Limaye, Kaustubh	The Safety and Efficacy of Continuous Tirofiban as a Monoantiplatelet Therapy in the Management of Ruptured Aneurysms Treated Using Stent-Assisted Coiling or Flow Diversion and Requiring Ventricular Drainage.	Neurosurgery	10.1093/neuros/nyz226	Limaye, Kaustubh; Zanaty, Mario; Hudson, Joseph; Nakagawa, Daichi; Al Kasab, Sami; Alvarez, Carlos; Dandapat, Sudeepta; Kung, David K.; Ortega-Gutierrez, Santiago; Jabbour, Pascal; Samaniego, Edgar A.; Hasan, David
Read_now	SAC acute thrombosis / antiplatelet	Directly relevant to acute thrombosis, in-stent thrombosis, or thromboembolic events after SAC.	Q3	1	2019	Xu, Ning	Treatment of acute thromboembolic complication after stent-assisted coil embolization of ruptured intracranial aneurysm: a case report.	Neuropsychiatric disease and treatment	10.2147/NDT.S184372	Xu, Ning; Meng, Hao; Liu, Tianyi; Feng, Yingli; Qi, Yuan; Wang, Honglei
Read_now	SAC acute thrombosis / antiplatelet	Directly relevant to acute thrombosis, in-stent thrombosis, or thromboembolic events after SAC.	Q3	1	2020	Finneran, Megan M.	Antiplatelet Therapy for Stent-Assisted Coil of Ruptured Middle Cerebral Artery Bifurcation Aneurysm: Is There a Right Answer?	Cureus	10.7759/cureus.11612	Finneran, Megan M.; Young, Michael; Farhat, Hamad
Read_now	Education / simulation	Directly relevant to education, simulation, trainee/fellow learning, or tacit knowledge transfer.	Q7	1	2020	Nawka, Marie Teresa	Evaluation of a modular in vitro neurovascular procedure simulation for intracranial aneurysm embolization.	Journal of neurointerventional surgery	10.1136/neurintsurg-2019-015073	Nawka, Marie Teresa; Spallek, Johanna; Kuhl, Juliane; Krause, Dieter; Buhk, Jan Hendrik; Fiehler, Jens; Frölich, Andreas
Read_now	Checklist / team communication	Directly relevant to checklist, team communication, or procedural safety behavior.	Q6; Q7	2	2020	Ospel, Johanna Maria	Impact and prevention of errors in endovascular treatment of unruptured intracranial aneurysms.	Interventional neuroradiology : journal of peritherapeutic neuroradiology, surgical procedures and related neurosciences	10.1177/1591019920947857	Ospel, Johanna Maria; Kashani, Nima; Mayank, Arnuv; Cimflova, Petra; Heran, Manraj; Pandey, Sachin; Peeling, Lissa; Gopinathan, Anil; Lopes, Demetrius; Kocer, Naci; Goyal, Mayank
Read_now	Intraprocedural rupture / hemostasis	Directly relevant to intraprocedural rupture recognition, hemostasis, management, or outcome.	Q2	1	2020	Pierot, Laurent	Intraoperative Complications of Endovascular Treatment of Intracranial Aneurysms with Coiling or Balloon-assisted Coiling in a Prospective Multicenter Cohort of 1088 Participants: Analysis of Recanalization after Endovascular Treatment of Intracranial Aneurysm (ARETA) Study.	Radiology	10.1148/radiol.2020191842	Pierot, Laurent; Barbe, Coralie; Nguyen, Huu An; Herbreteau, Denis; Gauvrit, Jean-Yves; Januel, Anne-Christine; Bala, Fouzi; Comby, Pierre-Olivier; Desal, Hubert; Velasco, Stéphane; Aggour, Mohamed; Chabert, Emmanuel; Sedat, Jacques; Trystram, Denis; Marnat, Gaultier; Gallas, Sophie; Rodesch, Georges; Clarençon, Frédéric; Soize, Sébastien; Gawlitza, Matthias; Spelle, Laurent; White, Philip
Read_now	Intraprocedural rupture / hemostasis	Directly relevant to intraprocedural rupture recognition, hemostasis, management, or outcome.	Q1; Q2	2	2020	Yamagami, Keitaro	Long-term Outcomes After Intraprocedural Aneurysm Rupture During Coil Embolization of Unruptured Intracranial Aneurysms.	World neurosurgery	10.1016/j.wneu.2019.10.038	Yamagami, Keitaro; Hatano, Taketo; Nakahara, Ichiro; Ishii, Akira; Ando, Mitsushige; Chihara, Hideo; Ogura, Takenori; Suzuki, Keita; Kondo, Daisuke; Kamata, Takahiko; Higashi, Eiji; Sakai, Shota; Sakamoto, Hiroki; Iihara, Koji; Nagata, Izumi
Read_now	Intraprocedural rupture / hemostasis	Directly relevant to intraprocedural rupture recognition, hemostasis, management, or outcome.	Q1; Q4	2	2020	Wang, Jun Min	Risk Factors for Intraprocedural Rerupture during Embolization of Ruptured Intracranial Aneurysms.	Journal of Korean medical science	10.3346/jkms.2020.35.e430	Wang, Jun Min; Chen, Qian Xue
Read_now	SAC acute thrombosis / antiplatelet	Directly relevant to acute thrombosis, in-stent thrombosis, or thromboembolic events after SAC.	Q3	1	2020	Li, Guangwen	Treatment of acute thrombosis during stent-assisted coil embolization of ruptured proximal posterior inferior cerebellar artery aneurysm.	Brain circulation	10.4103/bc.bc_51_19	Li, Guangwen; Liu, Tonghui; Wang, Naidong; Zhang, Yong
Read_now	Hydrocephalus / EVD / hemorrhage	Directly relevant to hydrocephalus, EVD/ventriculostomy, or hemorrhagic transition.	Q5	1	2020	Cagnazzo, Federico	Ventriculostomy-related hemorrhage in patients on antiplatelet therapy for endovascular treatment of acutely ruptured intracranial aneurysms. A meta-analysis.	Neurosurgical review	10.1007/s10143-018-0999-0	Cagnazzo, Federico; Di Carlo, Davide Tiziano; Petrella, Giandomenico; Perrini, Paolo
Read_now	Education / simulation	Directly relevant to education, simulation, trainee/fellow learning, or tacit knowledge transfer.	Q7	1	2021	Ospel, Johanna Maria	Current and future usefulness and potential of virtual simulation in improving outcomes and reducing complications in endovascular treatment of unruptured intracranial aneurysms.	Journal of neurointerventional surgery	10.1136/neurintsurg-2020-016343	Ospel, Johanna Maria; Kashani, Nima; Mayank, Arnuv; Liebig, Thomas; Kaesmacher, Johannes; Holtmannspötter, Markus; Shankar, Jai; Almekhlafi, Mohammed A.; Mitha, Alim P.; Wong, John H.; Goyal, Mayank
Read_now	Education / simulation	Directly relevant to education, simulation, trainee/fellow learning, or tacit knowledge transfer.	Q7	1	2021	Goyal, M.	Enhancing Education to Avoid Complications in Endovascular Treatment of Unruptured Intracranial Aneurysms: A Neurointerventionalist's Perspective.	AJNR. American journal of neuroradiology	10.3174/ajnr.A6830	Goyal, M.; Fiehler, J.; van Zwam, W.; Wong, J. H.; Ospel, J. M.
Read_now	Hydrocephalus / EVD / hemorrhage	Directly relevant to hydrocephalus, EVD/ventriculostomy, or hemorrhagic transition.	Q5	1	2021	Evans, David	Impact of Intravenous Aspirin Administration on Ventriculostomy-Associated Hemorrhage in Coiled Acute Subarachnoid Hemorrhage Patients.	Neurointervention	10.5469/neuroint.2021.00150	Evans, David; Flood, Richard; Davies, Owain; Wareham, James; Mortimer, Alex
Read_now	Hydrocephalus / EVD / hemorrhage	Directly relevant to hydrocephalus, EVD/ventriculostomy, or hemorrhagic transition.	Q5	1	2021	Qin, Guowen	Increased risk of Ventriculostomy-Associated hemorrhage in patients treated with antiplatelet agents for stent-assisted coiling of ruptured intracranial aneurysms.	British journal of neurosurgery	10.1080/02688697.2020.1787338	Qin, Guowen; Pang, Gang; Zhong, Shu; Chen, Haijun; Tang, Xihe; Lan, Shengyong
Read_now	AComA lesion-specific context	Directly relevant to AComA-specific risk or endovascular treatment context.	Q2	1	2021	Ni, Heng	The Safety and Efficacy of Endovascular Treatment for Very Small Ruptured Anterior Communicating Artery Aneurysms: A Large Single-Center Experience With 81 Consecutive Cases.	World neurosurgery	10.1016/j.wneu.2021.06.025	Ni, Heng; Zhao, Lin-Bo; Liu, Sheng; Jia, Zhen-Yu; Cao, Yue-Zhou; Shi, Hai-Bin
Read_now	AComA lesion-specific context	Directly relevant to AComA-specific risk or endovascular treatment context.	Q2	1	2022	Park, Sung Chan	Could A1 Aplasia or Hypoplasia Affect the Morphology and Rupture Risk of Anterior Communicating Artery Aneurysm?	Journal of Korean Neurosurgical Society	10.3340/jkns.2021.0283	Park, Sung Chan; Jung, Na Young; Park, Eun Suk; Kwon, Soon Chan
Read_now	AComA lesion-specific context	Directly relevant to AComA-specific risk or endovascular treatment context.	Q2	1	2022	Yarahmadi, Pourya	Intra-procedural complications, success rate, and need for retreatment of endovascular treatments in anterior communicating artery aneurysms: a systematic review and meta-analysis.	Neurosurgical review	10.1007/s10143-022-01853-w	Yarahmadi, Pourya; Kabiri, Ali; Bavandipour, Amirmohammad; Jabbour, Pascal; Yousefi, Omid
Read_now	SAC acute thrombosis / antiplatelet	Directly relevant to acute thrombosis, in-stent thrombosis, or thromboembolic events after SAC.	Q3	1	2022	Li, Gaozhi	Predictors of thromboembolic complications after stent-assisted coiling of acutely ruptured intracranial aneurysms: A retrospective multicenter study.	Frontiers in cardiovascular medicine	10.3389/fcvm.2022.922858	Li, Gaozhi; Xing, Haixia; Mao, Guohua; Cai, Jing; Jin, Dianshi; Tian, Yujie; Zhang, Xiaohua; Zhao, Bing
Read_now	Intraprocedural rupture / hemostasis	Directly relevant to intraprocedural rupture recognition, hemostasis, management, or outcome.	Q2; Q3	2	2022	Ezura, Masayuki	Stent-Assisted Embolization for Acutely Ruptured Aneurysm.	Journal of neuroendovascular therapy	10.5797/jnet.oa.2021-0010	Ezura, Masayuki; Sakata, Hiroyuki; Ishida, Tomohisa; Inoue, Takashi; Uenohara, Hiroshi
Read_now	Intraprocedural rupture / hemostasis	Directly relevant to intraprocedural rupture recognition, hemostasis, management, or outcome.	Q3	1	2022	Li, Gaozhi	Stent-assisted coiling of acutely ruptured cerebral aneurysm: a multicenter prospective registry study (SAVE).	BMC neurology	10.1186/s12883-022-02800-4	Li, Gaozhi; Han, Yongquan; Ding, Shenghao; Pan, Yaohua; Zhang, Xiaohua; Zhao, Bing
Read_now	Hydrocephalus / EVD / hemorrhage	Directly relevant to hydrocephalus, EVD/ventriculostomy, or hemorrhagic transition.	Q5	1	2022	Lenschow, Moritz	Ventriculostomy-related intracranial hemorrhage following surgical and endovascular treatment of ruptured aneurysms.	Neurosurgical review	10.1007/s10143-022-01777-5	Lenschow, Moritz; von Spreckelsen, Niklas; Telentschak, Sergej; Kabbasch, Christoph; Goldbrunner, Roland; Grau, Stefan
Read_now	Intraprocedural rupture / hemostasis	Directly relevant to intraprocedural rupture recognition, hemostasis, management, or outcome.	Q1	1	2023	Kim, Keonhee	Alterations of vital signs as prognostic factors after intraprocedural rupture of intracranial aneurysms during endovascular treatment.	Journal of cerebrovascular and endovascular neurosurgery	10.7461/jcen.2022.E2022.05.003	Kim, Keonhee; Kim, Junhyung; Park, Sang Kyu; Park, Keun Young; Chung, Joonho
Read_now	Intraprocedural rupture / hemostasis	Directly relevant to intraprocedural rupture recognition, hemostasis, management, or outcome.	Q1	1	2023	Kim, Sung-Tae	Correlation between contrast leakage period of procedural rupture and clinical outcomes in endovascular coiling for cerebral aneurysms.	Journal of cerebrovascular and endovascular neurosurgery	10.7461/jcen.2023.E2023.07.004	Kim, Sung-Tae; Jin, Sung-Chul; Jeong, Hae Woong; Baek, Jin Wook; Jeong, Young Gyun
Read_now	Hydrocephalus / EVD / hemorrhage	Directly relevant to hydrocephalus, EVD/ventriculostomy, or hemorrhagic transition.	Q5	1	2024	Tang, Yue	Bleeding complications related to external ventricular drainage placement in patients with ruptured intracranial aneurysms: a single-center study.	Frontiers in surgery	10.3389/fsurg.2024.1403668	Tang, Yue; Zhong, Xiangping; Lin, Tingting; Zuo, Fujun; Fu, Min; Wang, Li; Yu, Xiaodu; Liu, Dong; Zhang, Jincan
Read_now	Intraprocedural rupture / hemostasis	Directly relevant to intraprocedural rupture recognition, hemostasis, management, or outcome.	Q2	1	2024	Zhang, Huachen	Classification of anterior communicating aneurysms on a basis of endovascular treatments.	The neuroradiology journal	10.1177/19714009231212360	Zhang, Huachen; Liang, Shikai; Zang, Baiyang; Lv, Xianli
Read_now	Intraprocedural rupture / hemostasis	Directly relevant to intraprocedural rupture recognition, hemostasis, management, or outcome.	Q1	1	2024	Kim, Dongkyu	Outcomes and predictors of intraprocedural rupture in patients with cerebral aneurysm.	Acta neurochirurgica	10.1007/s00701-024-06262-0	Kim, Dongkyu; Park, Sang Kyu; Chung, Joonho
Read_now	SAC acute thrombosis / antiplatelet	Directly relevant to acute thrombosis, in-stent thrombosis, or thromboembolic events after SAC.	Q3	1	2024	Shen, Yunan	Periprocedural thromboembolic complications of LEO baby stent in endovascular treatment of intracranial aneurysms: Experience in 149 patients.	Interventional neuroradiology : journal of peritherapeutic neuroradiology, surgical procedures and related neurosciences	10.1177/15910199231217547	Shen, Yunan; Ni, Heng; Jia, Zhenyu; Cao, Yuezhou; Lu, Guangdong; Liu, Xinglong; Wang, Bin; Zhou, Chun; Shi, Haibin; Liu, Sheng; Zhao, Linbo
Read_now	Intraprocedural rupture / hemostasis	Directly relevant to intraprocedural rupture recognition, hemostasis, management, or outcome.	Q1; Q2	2	2024	Aoki, Ken	Risk factors and management of intraprocedural rupture during coil embolization of unruptured intracranial aneurysms: role of balloon guiding catheter.	Frontiers in neurology	10.3389/fneur.2024.1343137	Aoki, Ken; Murayama, Yuichi; Tanaka, Yoshihiro; Ishibashi, Toshihiro; Irie, Koreaki; Fuga, Michiyasu; Kato, Naoki; Kan, Issei; Nishimura, Kengo; Nagayama, Gota
Read_now	SAC acute thrombosis / antiplatelet	Directly relevant to acute thrombosis, in-stent thrombosis, or thromboembolic events after SAC.	Q3	1	2025	Senturk, Yunus Emre	Evaluation of acute intraprocedural thromboembolism risk factors in endovascular treatment of unruptured intracranial aneurysms.	Clinical neurology and neurosurgery	10.1016/j.clineuro.2025.108837	Senturk, Yunus Emre; Arat, Anil
Read_now	Intraprocedural rupture / hemostasis	Directly relevant to intraprocedural rupture recognition, hemostasis, management, or outcome.	Q1	1	2025	Schwab, Roland	Evaluation of bail-out techniques for managing cerebral vessel perforation: An experimental study.	Interventional neuroradiology : journal of peritherapeutic neuroradiology, surgical procedures and related neurosciences	10.1177/15910199251384352	Schwab, Roland; Wienecke, Mai-Britt; Feierabend, Stefanie; Fuchs, Erelle; Müller, Sebastian J.; Khadhraoui, Eya; Thormann, Maximilian; Klebingat, Stefan; Behme, Daniel
Read_now	Hydrocephalus / EVD / hemorrhage	Directly relevant to hydrocephalus, EVD/ventriculostomy, or hemorrhagic transition.	Q5	1	2025	Chuck, Carlin	Platelet transfusion and antiplatelet timing not associated with decreased rates of ventriculostomy hemorrhage in aneurysmal subarachnoid hemorrhage.	Journal of clinical neuroscience : official journal of the Neurosurgical Society of Australasia	10.1016/j.jocn.2025.111326	Chuck, Carlin; Taman, Mazen; Oldam, Joseph; Feler, Joshua; Wolman, Dylan; Jayaraman, Mahesh; Furie, Karen; Moldovan, Krisztina; Torabi, Radmehr; Mahta, Ali
Read_now	SAC acute thrombosis / antiplatelet	Directly relevant to acute thrombosis, in-stent thrombosis, or thromboembolic events after SAC.	Q5	1	2025	Garayzade, Rana	Role and Safety of Tirofiban in Peri-Interventional Antiplatelet Management for Aneurysm Treatment.	Clinical neuroradiology	10.1007/s00062-024-01480-6	Garayzade, Rana; Berlis, Ansgar; Arndt, Tim Tobias; Wolfert, Christina; Sommer, Björn; Müller, Gernot; Maurer, Christoph J.
Read_now	AComA lesion-specific context	Directly relevant to AComA-specific risk or endovascular treatment context.	Q1; Q2	2	2025	Ma, Li	Small Ruptured Anterior Communicating Artery Aneurysms in the Endovascular Right-of-First-Refusal Era: Intraprocedural Rupture Risk and Retreatment at Follow-Up.	World neurosurgery	10.1016/j.wneu.2025.124430	Ma, Li; Hoz, Samer S.; Agarwal, Prateek; Jacobs, Rachel C.; Al-Bayati, Alhamza R.; Nogueira, Raul G.; Zenonos, Georgios A.; Gardner, Paul A.; Friedlander, Robert M.; Lang, Michael J.; Gross, Bradley A.
Read_now	Education / simulation	Directly relevant to education, simulation, trainee/fellow learning, or tacit knowledge transfer.	Q7	1	2025	Nakamura, Rika	Video-Based Propagation of Tacit Knowledge During Coil Embolization of Intracranial Aneurysms.	World neurosurgery	10.1016/j.wneu.2025.123673	Nakamura, Rika; Koizumi, Satoshi; Fujitani, Shigeta; Saito, Keita; Matsumoto, Hideki; Miyazawa, Ryota; Umekawa, Motoyuki; Kiyofuji, Satoshi; Ono, Hideaki; Saito, Nobuhito
Read_now	Intraprocedural rupture / hemostasis	Directly relevant to intraprocedural rupture recognition, hemostasis, management, or outcome.	Q1; Q4	2	2026	Ismail, Mustafa	Intra-procedural re-rupture during endovascular coiling of ruptured intracranial aneurysms: a systematic review.	Neuroradiology	10.1007/s00234-026-03964-3	Ismail, Mustafa; Al-Taie, Rania H.; Kinjo, Norito; Abu Qdais, Ahmad; Loulida, Hasna; Al-Khafaji, Nooruldeen H. Ali; Lena, Jonathan; Spiotta, Alejandro M.
Read_secondary	AComA lesion-specific context	AComA lesion-specific supportive/context paper.	Q2	1	1996	Moret, J.	Endovascular treatment of anterior communicating artery aneurysms using Guglielmi detachable coils.	Neuroradiology	10.1007/s002340050352	Moret, J.; Pierot, L.; Boulin, A.; Castaings, L.; Rey, A.
Read_secondary	AComA lesion-specific context	AComA lesion-specific supportive/context paper.	Q2	1	1997	Levy, D. I.	Embolization of wide-necked anterior communicating artery aneurysm: technical note.	Neurosurgery	10.1097/00006123-199710000-00047	Levy, D. I.
Read_secondary	Education / team	Supportive team, checklist, communication, or education background.	Q7	1	2000	Higashida, R. T.	Program requirements for residency/fellowship education in neuroendovascular surgery/interventional neuroradiology: a special report on graduate medical education.	AJNR. American journal of neuroradiology		Higashida, R. T.; Hopkins, L. N.; Berenstein, A.; Halbach, V. V.; Kerber, C.
Read_secondary	Education / team	Supportive team, checklist, communication, or education background.	Q7	1	2000		Program requirements for residency/fellowship education in neuroendovascular surgery/interventional neuroradiology: special report on graduate medical education: a joint statement by the American Society of Interventional and Therapeutic Neuroradiology, Congress of Neurological Surgeons and American Association of Neurological Surgeons, American Society of Neuroradiology.	Neurosurgery
Read_secondary	Intraprocedural rupture / hemostasis	Supportive intraprocedural rupture/hemostasis background.	Q1	1	2002	Short, John G.	Surgical salvage of microcatheter-induced aneurysm perforation during coil embolization.	AJNR. American journal of neuroradiology		Short, John G.; Marx, William F.; Lanzino, Giuseppe; Ellegala, Dilantha B.; Kassell, Neil F.
Read_secondary	Hydrocephalus / EVD / hemorrhage	Supportive hydrocephalus/EVD/hemorrhage background.	Q2	1	2003	Horowitz, M. B.	Aneurysm rupture during endovascular coiling: effects on cerebral transit time and neurophysiologic monitoring and the benefits of early ventriculostomy: case report.	Minimally invasive neurosurgery : MIN	10.1055/s-2003-44446	Horowitz, M. B.; Crammond, D.; Balzer, J.; Jungreis, C.; Kassam, A. B.
Read_secondary	General complication background	General complication background.	Q1; Q4	2	2005	Ross, Ian B.	Complications of endovascular treatment of cerebral aneurysms.	Surgical neurology	10.1016/j.surneu.2004.09.045	Ross, Ian B.; Dhillon, Gurmeet S.
Read_secondary	Education / team	Supportive team, checklist, communication, or education background.	Q7	1	2005	Suzuki, Yasuhiro	Simulation of endovascular neurointervention using silicone models: imaging and manipulation.	Neurologia medico-chirurgica	10.2176/nmc.45.567	Suzuki, Yasuhiro; Fujitsuka, Mitsuyuki; Chaloupka, John C.
Read_secondary	Hydrocephalus / EVD / hemorrhage	Supportive hydrocephalus/EVD/hemorrhage background.	Q1; Q2	2	2005	Hall, Bradley	Thrombolysis for intraventricular hemorrhage after endovascular aneurysmal coiling.	Neurocritical care	10.1385/NCC:3:2:153	Hall, Bradley; Parker, Dennis Jr; Carhuapoma, J. Ricardo
Read_secondary	Education / team	Supportive team, checklist, communication, or education background.	Q7	1	2006	Grunwald, I. Q.	An experimental aneurysm model: a training model for neurointerventionalists.	Interventional neuroradiology : journal of peritherapeutic neuroradiology, surgical procedures and related neurosciences	10.1177/159101990601200104	Grunwald, I. Q.; Romeike, B.; Eymann, R.; Roth, C.; Struffert, T.; Reith, W.
Read_secondary	AComA lesion-specific context	AComA lesion-specific supportive/context paper.	Q1; Q2; Q4	3	2006	Nakai, Y.	Endovascular treatment of ruptured anterior communicating artery aneurysms. Results and technical considerations.	Interventional neuroradiology : journal of peritherapeutic neuroradiology, surgical procedures and related neurosciences	10.1177/15910199060120S108	Nakai, Y.; Sonobe, M.; Kato, N.; Okamoto, S.; Nakamura, K.; Sugita, K.
Read_secondary	SAC acute thrombosis / antiplatelet	Supportive paper on thrombotic/thromboembolic or antiplatelet issues.	Q5	1	2006	Bruening, R.	Intraprocedural thrombus formation during coil placement in ruptured intracranial aneurysms: treatment with systemic application of the glycoprotein IIb/IIIa antagonist tirofiban.	AJNR. American journal of neuroradiology		Bruening, R.; Mueller-Schunk, S.; Morhard, D.; Seelos, K. C.; Brueckmann, H.; Schmid-Elsaesser, R.; Straube, A.; Mayer, T. E.
Read_secondary	SAC acute thrombosis / antiplatelet	Supportive paper on thrombotic/thromboembolic or antiplatelet issues.	Q1	1	2006	Ries, Thorsten	Intravenous administration of acetylsalicylic acid during endovascular treatment of cerebral aneurysms reduces the rate of thromboembolic events.	Stroke	10.1161/01.STR.0000226933.44962.a6	Ries, Thorsten; Buhk, Jan-Hendrik; Kucinski, Thomas; Goebell, Einar; Grzyska, Ulrich; Zeumer, Hermann; Fiehler, Jens
Read_secondary	Intraprocedural rupture / hemostasis	Supportive intraprocedural rupture/hemostasis background.	Q1	1	2006	Deshmukh, Vivek R.	Surgical management of distal coil migration and arterial perforation after attempted coil embolization of a ruptured ophthalmic artery aneurysm: technical case report.	Neurosurgery	10.1227/01.NEU.0000205317.27820.35	Deshmukh, Vivek R.; Klopfenstein, Jeffrey; Albuquerque, Felipe C.; Kim, Louis J.; Spetzler, Robert F.
Read_secondary	General complication background	General complication background.	Q3	1	2008	Kim, S. R.	Anatomic results and complications of stent-assisted coil embolization of intracranial aneurysms.	Interventional neuroradiology : journal of peritherapeutic neuroradiology, surgical procedures and related neurosciences	10.1177/159101990801400307	Kim, S. R.; Vora, N.; Jovin, T. G.; Gupta, R.; Thomas, A.; Kassam, A.; Lee, K.; Gologorsky, Y.; Jankowitz, B.; Panapitiya, N.; Aleu, A.; Sandhu, E.; Crago, E.; Hricik, A.; Gallek, M.; Horowitz, M. B.
Read_secondary	Small / tiny aneurysm context	Supportive small or tiny aneurysm context.	Q1	1	2008	Nguyen, Thanh N.	Association of endovascular therapy of very small ruptured aneurysms with higher rates of procedure-related rupture.	Journal of neurosurgery	10.3171/JNS/2008/108/6/1088	Nguyen, Thanh N.; Raymond, Jean; Guilbert, François; Roy, Daniel; Bérubé, Maxime D.; Mahmoud, Mostafa; Weill, Alain
Read_secondary	AComA lesion-specific context	AComA lesion-specific supportive/context paper.	Q2	1	2008	Tsutsumi, Masanori	Endovascular treatment of tiny ruptured anterior communicating artery aneurysms.	Neuroradiology	10.1007/s00234-008-0371-0	Tsutsumi, Masanori; Aikawa, Hiroshi; Onizuka, Masanari; Kodama, Tomonobu; Nii, Kouhei; Matsubara, Shuko; Iko, Minoru; Etou, Housei; Sakamoto, Kimiya; Kazekawa, Kiyoshi
Read_secondary	Small / tiny aneurysm context	Supportive small or tiny aneurysm context.	Q2	1	2008	Chen, Zhi	Endovascular treatment of very small intracranial aneurysms.	Surgical neurology	10.1016/j.surneu.2007.05.059	Chen, Zhi; Feng, Hua; Tang, Weihua; Liu, Zhi; Miao, Hongpin; Zhu, Gang
Read_secondary	General complication background	General complication background.	Q1	1	2008	Hue, Yun Hee	Extravasation during Aneurysm Embolization without Neurologic Consequences. Lessons learned from Complications of Pseudoaneurysm Coiling. Report of 2 Cases.	Journal of Korean Neurosurgical Society	10.3340/jkns.2008.44.3.178	Hue, Yun Hee; Yi, Hyeong-Joong; Kim, Young-Joon
Read_secondary	Intraprocedural rupture / hemostasis	Supportive intraprocedural rupture/hemostasis background.	Q1	1	2008	Kwon, Bae Ju	Intracranial aneurysm perforation during endosaccular coiling: impact on clinical outcome, initial occlusion, and recanalization rates.	Neurosurgery	10.1227/01.NEU.0000325500.73330.C2	Kwon, Bae Ju; Chang, Hyuk Won; Youn, Sung Won; Kim, Jeong-Eun; Han, Moon Hee
Read_secondary	Small / tiny aneurysm context	Supportive small or tiny aneurysm context.	Q1	1	2008	Lim, Yong Cheol	Structural limitations of currently available microcatheters and coils for endovascular coiling of very small aneurysms.	Neuroradiology	10.1007/s00234-008-0365-y	Lim, Yong Cheol; Kim, Byung Moon; Shin, Yong Sam; Kim, Sun Yong; Chung, Joonho
Read_secondary	SAC acute thrombosis / antiplatelet	Supportive paper on thrombotic/thromboembolic or antiplatelet issues.	Q2	1	2009	Su, Thung-Ming	Acute thrombosis and recanalization of a ruptured anterior communicating artery aneurysm.	Journal of clinical neuroscience : official journal of the Neurosurgical Society of Australasia	10.1016/j.jocn.2008.08.013	Su, Thung-Ming; Hsu, Shih-Wei; Chen, Wu-Fu; Lee, Tao-Chen; Cheng, Ching-Hsiao
Read_secondary	AComA lesion-specific context	AComA lesion-specific supportive/context paper.	Q1; Q2; Q4	3	2009	Pyun, Hw	Early Rebleeding of Small Anterior Communicating Artery Aneurysm with Presumed Extrusion of Coil Loop to Outside the Aneurysmal Wall during Endovascular Treatment. A Report of Two Cases.	Interventional neuroradiology : journal of peritherapeutic neuroradiology, surgical procedures and related neurosciences	10.1177/159101990901500117	Pyun, Hw; Hyun, Dk; Lee, Dh; Park, Sw; Lim, Mk
Read_secondary	AComA lesion-specific context	AComA lesion-specific supportive/context paper.	Q2	1	2009	Guglielmi, Guido	Endovascular treatment of 306 anterior communicating artery aneurysms: overall, perioperative results.	Journal of neurosurgery	10.3171/2008.10.JNS081005	Guglielmi, Guido; Viñuela, Fernando; Duckwiler, Gary; Jahan, Reza; Cotroneo, Enrico; Gigli, Renato
Read_secondary	AComA lesion-specific context	AComA lesion-specific supportive/context paper.	Q2	1	2009	Huang, Q.	Stent-assisted embolization of wide-neck anterior communicating artery aneurysms: review of 21 consecutive cases.	AJNR. American journal of neuroradiology	10.3174/ajnr.A1618	Huang, Q.; Xu, Y.; Hong, B.; Zhao, R.; Zhao, W.; Liu, J.
Read_secondary	General complication background	General complication background.	Q5	1	2010	Taylor, R. A.	Acutely ruptured intracranial saccular aneurysms treated with stent assisted coiling: complications and outcomes in 42 consecutive patients.	Journal of neurointerventional surgery	10.1136/jnis.2009.001693	Taylor, R. A.; Callison, R. C.; Martin, C. O.; Hayakawa, M.; Chaloupka, J. C.
Read_secondary	Small / tiny aneurysm context	Supportive small or tiny aneurysm context.	Q1	1	2010	Ioannidis, Ioannis	Endovascular treatment of very small intracranial aneurysms.	Journal of neurosurgery	10.3171/2008.8.17657	Ioannidis, Ioannis; Lalloo, Shivendra; Corkill, Rufus; Kuker, Wilhelm; Byrne, James V.
Read_secondary	Intraprocedural rupture / hemostasis	Supportive intraprocedural rupture/hemostasis background.	Q5	1	2010	Kim, Dong Joon	Hemorrhagic complications related to the stent-remodeled coil embolization of intracranial aneurysms.	Neurosurgery	10.1227/01.NEU.0000370937.70207.95	Kim, Dong Joon; Suh, Sang Hyun; Kim, Byung Moon; Kim, Dong Ik; Huh, Seung Kon; Lee, Jae Whan
Read_secondary	SAC acute thrombosis / antiplatelet	Supportive antiplatelet or DAPT background.	Q3	1	2011	Meckel, S.	Endovascular treatment using predominantly stent-assisted coil embolization and antiplatelet and anticoagulation management of ruptured blood blister-like aneurysms.	AJNR. American journal of neuroradiology	10.3174/ajnr.A2392	Meckel, S.; Singh, T. P.; Undrén, P.; Ramgren, B.; Nilsson, O. G.; Phatouros, C.; McAuliffe, W.; Cronqvist, M.
Read_secondary	AComA lesion-specific context	AComA lesion-specific supportive/context paper.	Q2	1	2011	Cekirge, H. Saruhan	HyperForm balloon remodeling in the endovascular treatment of anterior cerebral, middle cerebral, and anterior communicating artery aneurysms: clinical and angiographic follow-up results in 800 consecutive patients.	Journal of neurosurgery	10.3171/2010.3.JNS081131	Cekirge, H. Saruhan; Yavuz, Kivilcim; Geyik, Serdar; Saatci, Isil
Read_secondary	AComA lesion-specific context	AComA lesion-specific supportive/context paper.	Q2	1	2011	Cherian, Mathew P.	Outcomes of endovascular coiling of anterior communicating artery aneurysms in the early post-rupture period: a prospective analysis.	Neurology India	10.4103/0028-3886.79147	Cherian, Mathew P.; Pranesh, M. B.; Mehta, Pankaj; Vijayan, K.; Baskar, P.; Kalyanpur, Tejas M.; Narsinghpura, Kaustubh S.
Read_secondary	Intraprocedural rupture / hemostasis	Supportive intraprocedural rupture/hemostasis background.	Q1	1	2011	Meguro, Toshinari	Unusual cisternal coil migration in the follow-up period after aneurysm perforation during endovascular coiling.	Neurologia medico-chirurgica	10.2176/nmc.51.365	Meguro, Toshinari; Sasaki, Tatsuya; Haruma, Jun; Tanabe, Tomoyuki; Muraoka, Kenichiro; Terada, Kinya; Hirotsune, Nobuyuki; Nishino, Shigeki
Read_secondary	SAC acute thrombosis / antiplatelet	Supportive paper on thrombotic/thromboembolic or antiplatelet issues.	Q2	1	2012	Rammos, Stylianos K.	Anterior communicating artery aneurysm rupture after intravenous thrombolysis for acute middle cerebral artery thromboembolism: case report.	Neurosurgery	10.1227/NEU.0b013e31822e1097	Rammos, Stylianos K.; Neils, David M.; Fraser, Kenneth; Klopfenstein, Jeffrey D.
Read_secondary	Hydrocephalus / EVD / hemorrhage	Supportive hydrocephalus/EVD/hemorrhage background.	Q5	1	2013	Sweeney, Justin M.	Catheter fixation and ligation: a simple technique for ventriculostomy management following endovascular stenting.	Journal of neurosurgery	10.3171/2013.2.JNS121114	Sweeney, Justin M.; Vasan, Rohit; van Loveren, Harry R.; Youssef, A. Samy; Agazzi, Siviero
Read_secondary	General complication background	General complication background.	Q3	1	2013	Chen, Zhi	Experiences and complications in endovascular treatment of paraclinoid aneurysms.	Journal of clinical neuroscience : official journal of the Neurosurgical Society of Australasia	10.1016/j.jocn.2012.09.043	Chen, Zhi; Yang, Yunfeng; Miao, Hongpin; Li, Fei; Zhang, Jianbo; Feng, Hua; Zhu, Gang
Read_secondary	Intraprocedural rupture / hemostasis	Supportive intraprocedural rupture/hemostasis background.	Q1	1	2013	Kunz, Mathias	Interdisciplinary treatment of unruptured intracranial aneurysms: impact of intraprocedural rupture and ischemia in 563 aneurysms.	Journal of neurology	10.1007/s00415-012-6795-9	Kunz, Mathias; Bakhshai, Yasmin; Zausinger, Stefan; Fesl, Gunther; Janssen, Hendrik; Brückmann, Hartmut; Tonn, Jörg Christian; Schichor, Christian
Read_secondary	SAC acute thrombosis / antiplatelet	Supportive paper on thrombotic/thromboembolic or antiplatelet issues.	Q3	1	2013	Kono, Kenichi	Triple antiplatelet therapy with addition of cilostazol to aspirin and clopidogrel for Y-stent-assisted coil embolization of cerebral aneurysms.	Acta neurochirurgica	10.1007/s00701-013-1771-4	Kono, Kenichi; Shintani, Aki; Yoshimura, Ryo; Okada, Hideo; Tanaka, Yuko; Fujimoto, Takeshi; Tomura, Nagatsuki; Terada, Tomoaki
Read_secondary	AComA lesion-specific context	AComA lesion-specific supportive/context paper.	Q2	1	2014	Ito, Hidemichi	Acute phase endovascular intervention on a pseudoaneurysm formed due to rupture of an anterior communicating artery aneurysm.	BMJ case reports	10.1136/bcr-2013-011006	Ito, Hidemichi; Morishima, Hiroyuki; Onodera, Hidetaka; Wakui, Daisuke; Uchida, Masashi; Sase, Taigen; Oshio, Kotaro; Tanaka, Yuichiro
Read_secondary	Intraprocedural rupture / hemostasis	Supportive intraprocedural rupture/hemostasis background.	Q1; Q2	2	2014	Kang, Dong-Hun	Morphological predictors of intraprocedural rupture during coil embolization of ruptured cerebral aneurysms: do small basal outpouchings carry higher risk?	Journal of neurosurgery	10.3171/2014.5.JNS132107	Kang, Dong-Hun; Goh, Duck-Ho; Baik, Seung-Kug; Park, Jaechan; Kim, Yong-Sun
Read_secondary	SAC acute thrombosis / antiplatelet	Supportive paper on thrombotic/thromboembolic or antiplatelet issues.	Q3	1	2014	Seo, Dong-Ho	Thromboembolic event detected by diffusion weighted magnetic resonance imaging after coil embolization of cerebral aneurysms.	Journal of cerebrovascular and endovascular neurosurgery	10.7461/jcen.2014.16.3.175	Seo, Dong-Ho; Yoon, Seok-Mann; Park, Hye-Ran; Shim, Jai-Joon; Bae, Hack-Gun; Yun, Il-Gyu
Read_secondary	AComA lesion-specific context	AComA lesion-specific supportive/context paper.	Q2	1	2015	Ito, Hidemichi	Acute phase endovascular intervention on a pseudoaneurysm formed due to rupture of an anterior communicating artery aneurysm.	Journal of neurointerventional surgery	10.1136/neurintsurg-2013-011006.rep	Ito, Hidemichi; Morishima, Hiroyuki; Onodera, Hidetaka; Wakui, Daisuke; Uchida, Masashi; Sase, Taigen; Oshio, Kotaro; Tanaka, Yuichiro
Read_secondary	Small / tiny aneurysm context	Supportive small or tiny aneurysm context.	Q2	1	2015	Nguyen, Thanh N.	Expanding Endovascular Therapy of Very Small Ruptured Aneurysms with the 1.5-mm Coil.	Interventional neurology	10.1159/000437275	Nguyen, Thanh N.; Masoud, Hesham; Tarlov, Nicholas; Holsapple, James; Chin, Lawrence S.; Norbash, Alexander M.
Read_secondary	AComA lesion-specific context	AComA lesion-specific supportive/context paper.	Q2	1	2015	Chang, Se Hun	Spontaneous Occluded Anterior Communicating Artery Aneurysm during Coil Embolization Treated with One Coil Insertion into Remaining Stump.	Journal of cerebrovascular and endovascular neurosurgery	10.7461/jcen.2015.17.3.246	Chang, Se Hun; Lee, Seung Hwan; Shin, Hee Sup; Koh, Jun Seok
Read_secondary	Hydrocephalus / EVD / hemorrhage	Supportive hydrocephalus/EVD/hemorrhage background.	Q5	1	2015	Tan, Lee A.	Ventriculoperitoneal shunt in a patient with ruptured blister aneurysm treated with pipeline embolization device.	Journal of cerebrovascular and endovascular neurosurgery	10.7461/jcen.2015.17.1.54	Tan, Lee A.; Gerard, Carter S.; Keigher, Kiffon M.; Moftakhar, Roham; Lopes, Demetrius K.
Read_secondary	Education / team	Supportive team, checklist, communication, or education background.	Q7	1	2016	Ricci, Donald R.	A training paradigm to enhance performance and safe use of an innovative neuroendovascular device.	Journal of market access & health policy	10.3402/jmahp.v4.33248	Ricci, Donald R.; Marotta, Thomas R.; Riina, Howard A.; Wan, Martina; De Vries, Joost
Read_secondary	Small / tiny aneurysm context	Supportive small or tiny aneurysm context.	Q1	1	2016	Yamaki, V. N.	Endovascular Treatment of Very Small Intracranial Aneurysms: Meta-Analysis.	AJNR. American journal of neuroradiology	10.3174/ajnr.A4651	Yamaki, V. N.; Brinjikji, W.; Murad, M. H.; Lanzino, G.
Read_secondary	Education / team	Supportive team, checklist, communication, or education background.	Q7	1	2016	Ribeiro de Oliveira, Marcelo Magaldi	Face, content, and construct validity of human placenta as a haptic training tool in neurointerventional surgery.	Journal of neurosurgery	10.3171/2015.1.JNS141583	Ribeiro de Oliveira, Marcelo Magaldi; Nicolato, Arthur; Santos, Marcilea; Godinho, Joao Victor; Brito, Rafael; Alvarenga, Alexandre; Martins, Ana Luiza Valle; Prosdocimi, André; Trivelato, Felipe Padovani; Sabbagh, Abdulrahman J.; Reis, Augusto Barbosa; Maestro, Rolando Del
Read_secondary	AComA lesion-specific context	AComA lesion-specific supportive/context paper.	Q2	1	2016	Liu, Jian	Recanalization, Regrowth, and Delayed Rupture of a Previously Coiled Unruptured Anterior Communicating Artery Aneurysm: A Longitudinal Hemodynamic Analysis.	World neurosurgery	10.1016/j.wneu.2016.01.002	Liu, Jian; Jing, Linkai; Wang, Chao; Zhang, Ying; Yang, Xinjian
Read_secondary	SAC acute thrombosis / antiplatelet	Supportive paper on thrombotic/thromboembolic or antiplatelet issues.	Q3	1	2016	Liang, Xiao-Dong	Safety and efficacy of a new prophylactic tirofiban protocol without oral intraoperative antiplatelet therapy for endovascular treatment of ruptured intracranial aneurysms.	Journal of neurointerventional surgery	10.1136/neurintsurg-2015-012055	Liang, Xiao-Dong; Wang, Zi-Liang; Li, Tian-Xiao; He, Ying-Kun; Bai, Wei-Xing; Wang, Yang-Yang; Zhou, Guo-Yu
Read_secondary	AComA lesion-specific context	AComA lesion-specific supportive/context paper.	Q2	1	2016	Kim, Sanghyeon	Safety of coil occlusion of the parent artery for endovascular treatment of anterior communicating artery aneurysm.	The neuroradiology journal	10.1177/1971400916639604	Kim, Sanghyeon; Kang, Myongjin; Choi, Jae-Hyung; Kim, Dong Won
Read_secondary	Education / team	Supportive team, checklist, communication, or education background.	Q7	1	2016	Pannell, J. Scott	Simulator-Based Angiography and Endovascular Neurosurgery Curriculum: A Longitudinal Evaluation of Performance Following Simulator-Based Angiography Training.	Cureus	10.7759/cureus.756	Pannell, J. Scott; Santiago-Dieppa, David R.; Wali, Arvin R.; Hirshman, Brian R.; Steinberg, Jeffrey A.; Cheung, Vincent J.; Oveisi, David; Hallstrom, Jon; Khalessi, Alexander A.
Read_secondary	AComA lesion-specific context	AComA lesion-specific supportive/context paper.	Q2	1	2016	Kocur, Damian	Stand-alone coil embolization of anterior communicating artery aneurysms: Efficacy and technical issues.	The neuroradiology journal	10.1177/1971400916665388	Kocur, Damian; Zbroszczyk, Miłosz; Przybyłko, Nikodem; Hofman, Mariusz; Jamróz, Tomasz; Baron, Jan; Bażowski, Piotr; Kwiek, Stanisław
Read_secondary	AComA lesion-specific context	AComA lesion-specific supportive/context paper.	Q2	1	2016	Fan, Lianghao	Stent-assisted coiling versus coiling alone of ruptured anterior communicating artery aneurysms: A single-center experience.	Clinical neurology and neurosurgery	10.1016/j.clineuro.2016.03.020	Fan, Lianghao; Tan, Xianxi; Xiong, Ye; Zheng, Kuang; Li, Zequn; Liu, Dajun; Zhong, Ming; Zhao, Bing
Read_secondary	AComA lesion-specific context	AComA lesion-specific supportive/context paper.	Q2	1	2016	Ito, Hidemichi	[Coil Embolization of a Ruptured Anterior Communicating Artery Aneurysm Forming a Pseudoaneurysm: Report of Three Cases].	No shinkei geka. Neurological surgery	10.11477/mf.1436203283	Ito, Hidemichi; Sase, Taigen; Uchida, Masashi; Wakui, Daisuke; Onodera, Hidetaka; Morishima, Hiroyuki; Oshio, Kotaro; Tanaka, Yuichiro
Read_secondary	SAC acute thrombosis / antiplatelet	Supportive paper on thrombotic/thromboembolic or antiplatelet issues.	Q3	1	2017	Song, Jihye	Antiplatelet drug resistance did not increase the thromboembolic events after stent-assisted coiling of unruptured intracranial aneurysm: a single center experience of 99 cases.	Neurological sciences : official journal of the Italian Neurological Society and of the Italian Society of Clinical Neurophysiology	10.1007/s10072-017-2859-z	Song, Jihye; Shin, Yong Sam
Read_secondary	AComA lesion-specific context	AComA lesion-specific supportive/context paper.	Q2	1	2017	Pietrantonio, Andrea	Clinical and Neuropsychological Outcome After Microsurgical and Endovascular Treatment of Ruptured and Unruptured Anterior Communicating Artery Aneurysms: A Single-Enter Experience.	Acta neurochirurgica. Supplement	10.1007/978-3-319-39546-3_27	Pietrantonio, Andrea; Trungu, Sokol; Raco, Antonino
Read_secondary	Small / tiny aneurysm context	Supportive small or tiny aneurysm context.	Q2	1	2017	Liu, Yongsheng	Clinical and angiographic outcomes following endovascular treatment of very small (3 mm or smaller) intracranial aneurysm: A single-center experience.	Medicine	10.1097/MD.0000000000007457	Liu, Yongsheng; Wang, Feng; Fu, Xiaochen; Liu, Yongjian; Zhang, Guodong; Xu, Ke
Read_secondary	Small / tiny aneurysm context	Supportive small or tiny aneurysm context.	Q1	1	2017	Anokwute, Miracle C.	Endovascular treatment of ruptured tiny (⩽3mm) intracranial aneurysms in the setting of subarachnoid hemorrhage: A case series of 20 patients and literature review.	Journal of clinical neuroscience : official journal of the Neurosurgical Society of Australasia	10.1016/j.jocn.2017.01.011	Anokwute, Miracle C.; Braca, John A.; Bohnstedt, Bradley; DeNardo, Andrew; Scott, John; Cohen-Gadol, Aaron; Sahlein, Daniel H.
Read_secondary	Education / team	Supportive team, checklist, communication, or education background.	Q2	1	2017	Shamloo, Amir	Fluid-structure interaction simulation of a cerebral aneurysm: Effects of endovascular coiling treatment and aneurysm wall thickening.	Journal of the mechanical behavior of biomedical materials	10.1016/j.jmbbm.2017.05.020	Shamloo, Amir; Nejad, Milad Azimi; Saeedi, Milad
Read_secondary	AComA lesion-specific context	AComA lesion-specific supportive/context paper.	Q2	1	2017	Lin, Li-Mei	Rescue Treatment with Pipeline Embolization for Postsurgical Clipping Recurrences of Anterior Communicating Artery Region Aneurysms.	Interventional neurology	10.1159/000460264	Lin, Li-Mei; Iyer, Rajiv R.; Bender, Matthew T.; Monarch, Thomas; Colby, Geoffrey P.; Huang, Judy; Tamargo, Rafael J.; Coon, Alexander L.
Read_secondary	Small / tiny aneurysm context	Supportive small or tiny aneurysm context.	Q1; Q4	2	2017	Zhang, Yisen	Stent-Assisted Coiling May Prevent the Recurrence of Very Small Ruptured Intracranial Aneurysms: A Multicenter Study.	World neurosurgery	10.1016/j.wneu.2016.12.107	Zhang, Yisen; Yang, Ming; Zhang, Hongqi; Zhang, Xiaolong; Li, Youxiang; Jiang, Chuhan; Liu, Jian; Yang, Xinjian
Read_secondary	Small / tiny aneurysm context	Supportive small or tiny aneurysm context.	Q1; Q4	2	2017	Zheng, Yongtao	Stent-assisted coiling embolization of tiny, wide-necked intracranial aneurysms.	Acta neurochirurgica	10.1007/s00701-016-3022-y	Zheng, Yongtao; Song, Yanbing; Liu, Dajun; Liu, Yingjun; Xu, Qiang; Tian, Yanlong; Leng, Bing
Read_secondary	Small / tiny aneurysm context	Supportive small or tiny aneurysm context.	Q3	1	2017	Qin, Feiyun	Therapeutic effect of enterprise stent-assisted embolization for very small ruptured intracranial aneurysms.	Medicine	10.1097/MD.0000000000007832	Qin, Feiyun; Li, Zhenbao; Fang, Xinggen; Zhao, Xintong; Liu, Jiaqiang; Wu, Degang; Lai, Niansheng
Read_secondary	SAC acute thrombosis / antiplatelet	Supportive antiplatelet or DAPT background.	Q3	1	2018	Choi, Hyun Ho	Antiplatelet Premedication-Free Stent-Assisted Coil Embolization in Acutely Ruptured Aneurysms.	World neurosurgery	10.1016/j.wneu.2018.03.164	Choi, Hyun Ho; Cho, Young Dae; Han, Moon Hee; Cho, Won-Sang; Kim, Jeong Eun; Lee, Jung Jun; An, Sang Joon; Mun, Jong Hyeon; Yoo, Dong Hyun; Kang, Hyun-Seung
Read_secondary	SAC acute thrombosis / antiplatelet	Supportive antiplatelet or DAPT background.	Q2; Q5	2	2018	Nagahama, Yasunori	Dual antiplatelet therapy in aneurysmal subarachnoid hemorrhage: association with reduced risk of clinical vasospasm and delayed cerebral ischemia.	Journal of neurosurgery	10.3171/2017.5.JNS17831	Nagahama, Yasunori; Allan, Lauren; Nakagawa, Daichi; Zanaty, Mario; Starke, Robert M.; Chalouhi, Nohra; Jabbour, Pascal; Brown, Robert D.; Derdeyn, Colin P.; Leira, Enrique C.; Broderick, Joseph; Chimowitz, Marc; Torner, James C.; Hasan, David
Read_secondary	General complication background	General complication background.	Q2	1	2018	Pierot, Laurent	Feasibility, complications, morbidity, and mortality results at 6 months for aneurysm treatment with the Flow Re-Direction Endoluminal Device: report of SAFE study.	Journal of neurointerventional surgery	10.1136/neurintsurg-2017-013559	Pierot, Laurent; Spelle, Laurent; Berge, Jérôme; Januel, Anne-Christine; Herbreteau, Denis; Aggour, Mohamed; Piotin, Michel; Biondi, Alessandra; Barreau, Xavier; Mounayer, Charbel; Papagiannaki, Chrisanthi; Lejeune, Jean-Paul; Gauvrit, Jean-Yves; Costalat, Vincent
Read_secondary	SAC acute thrombosis / antiplatelet	Supportive paper on thrombotic/thromboembolic or antiplatelet issues.	Q3	1	2018	Lee, Sang-Hwa	Impact of Reducing the Procedure Time on Thromboembolism After Coil Embolization of Cerebral Aneurysms.	Frontiers in neurology	10.3389/fneur.2018.01125	Lee, Sang-Hwa; Jang, Min Uk; Kang, Jihoon; Kim, Yeo Jin; Kim, Chulho; Sohn, Jong-Hee; Yang, Jinseo; Jeon, Jin Pyeong; Cho, Yongjun; Choi, Hyuk Jai
Read_secondary	Education / team	Supportive team, checklist, communication, or education background.	Q7	1	2018	Sullivan, Sean	Three-dimensional printing and neuroendovascular simulation for the treatment of a pediatric intracranial aneurysm: case report.	Journal of neurosurgery. Pediatrics	10.3171/2018.6.PEDS17696	Sullivan, Sean; Aguilar-Salinas, Pedro; Santos, Roberta; Beier, Alexandra D.; Hanel, Ricardo A.
Read_secondary	SAC acute thrombosis / antiplatelet	Supportive paper on thrombotic/thromboembolic or antiplatelet issues.	Q2	1	2018	Nomura, Motohiro	Thromboembolic complications during endovascular treatment of ruptured cerebral aneurysms.	Interventional neuroradiology : journal of peritherapeutic neuroradiology, surgical procedures and related neurosciences	10.1177/1591019917739448	Nomura, Motohiro; Mori, Kentaro; Tamase, Akira; Kamide, Tomoya; Seki, Syunsuke; Iida, Yu; Shirokane, Kazutaka; Baba, Eiichi; Tsuchiya, Atsushi; Shima, Hiroshi
Read_secondary	AComA lesion-specific context	AComA lesion-specific supportive/context paper.	Q2	1	2019	Rinaldo, Lorenzo	A1 segment hypoplasia associated with cerebral infarction after anterior communicating artery aneurysm rupture.	Journal of neurosurgical sciences	10.23736/S0390-5616.16.03778-4	Rinaldo, Lorenzo; McCutcheon, Brandon A.; Snyder, Kendall A.; Porter, Amanda L.; Bydon, Mohamad; Lanzino, Giuseppe; Rabinstein, Alejandro A.
Read_secondary	Education / team	Supportive team, checklist, communication, or education background.	Q7	1	2019	Ospel, J. M.	Comparison of Pipeline Embolization Device Sizing Based on Conventional 2D Measurements and Virtual Simulation Using the Sim&Size Software: An Agreement Study.	AJNR. American journal of neuroradiology	10.3174/ajnr.A5973	Ospel, J. M.; Gascou, G.; Costalat, V.; Piergallini, L.; Blackham, K. A.; Zumofen, D. W.
Read_secondary	Small / tiny aneurysm context	Supportive small or tiny aneurysm context.	Q1	1	2019	Pop, Raoul	Embolization of very small (≤3 mm) unruptured intracranial aneurysms: A large single-center experience on treatment of unruptured versus ruptured cases.	World neurosurgery	10.1016/j.wneu.2019.05.070	Pop, Raoul; Aloraini, Ziad; Mihoc, Dan; Burta, Horatiu; Manisor, Monica; Richter, Johann Sebastian; Simu, Mihaela; Chibbaro, Salvatore; Proust, François; Wolff, Valérie; Beaujeux, Rémy
Read_secondary	AComA lesion-specific context	AComA lesion-specific supportive/context paper.	Q2	1	2019	Zhao, Bing	Endovascular Coiling versus Surgical Clipping of Very Small Ruptured Anterior Communicating Artery Aneurysms.	World neurosurgery	10.1016/j.wneu.2019.03.074	Zhao, Bing; Xing, Haixia; Fan, Lianghao; Tan, Xianxi; Zhong, Ming; Pan, Yaohua; Wan, Jieqing
Read_secondary	Small / tiny aneurysm context	Supportive small or tiny aneurysm context.	Q1; Q3; Q4	3	2019	Kim, Joon Hyuk	Endovascular treatment of ruptured tiny aneurysms.	Journal of cerebrovascular and endovascular neurosurgery	10.7461/jcen.2019.21.2.67	Kim, Joon Hyuk; Choi, Chang Hwa; Lee, Jae Il; Lee, Tae Hong; Ko, Jun Kyeung
Read_secondary	AComA lesion-specific context	AComA lesion-specific supportive/context paper.	Q2	1	2019	Pagiola, Igor	Flow diversion treatment of aneurysms of the complex region of the anterior communicating artery: which stent placement strategy should 'I' use? A single center experience.	Journal of neurointerventional surgery	10.1136/neurintsurg-2019-014858	Pagiola, Igor; Mihalea, Cristian; Caroff, Jildaz; Ikka, Léon; Chalumeau, Vanessa; Yasuda, Thomas; Marenco de la Torre, Joaquin; Iacobucci, Marta; Ozanne, Augustin; Gallas, Sophie; Marques, Marcio Chaves; Carrete, Henrique; Frudit, Michel Eli; Moret, Jacques; Spelle, Laurent
Read_secondary	SAC acute thrombosis / antiplatelet	Supportive paper on thrombotic/thromboembolic or antiplatelet issues.	Q5	1	2019	Samaniego, Edgar A.	Safety of tirofiban and dual antiplatelet therapy in treating intracranial aneurysms.	Stroke and vascular neurology	10.1136/svn-2018-000192	Samaniego, Edgar A.; Gibson, Emilee; Nakagawa, Daichi; Ortega-Gutierrez, Santiago; Zanaty, Mario; Roa, Jorge A.; Jabbour, Pascal; Hasan, David M.
Read_secondary	Education / team	Supportive team, checklist, communication, or education background.	Q7	1	2019	Dardick, Joseph	Virtual reality simulation of neuroendovascular intervention improves procedure speed in a cohort of trainees.	Surgical neurology international	10.25259/SNI_313_2019	Dardick, Joseph; Allen, Stephanie; Scoco, Aleka; Zampolin, Richard L.; Altschul, David J.
Read_secondary	AComA lesion-specific context	AComA lesion-specific supportive/context paper.	Q2	1	2020	Bäcker, Henrik Constantin	Anterior communicating artery aneurysm rupture and functional outcome in short-term: clipping versus coiling.	Journal of integrative neuroscience	10.31083/j.jin.2020.02.125	Bäcker, Henrik Constantin; Shoap, Seth; Vajda, János; Nyáry, István
Read_secondary	General complication background	General complication background.	Q1; Q4	2	2020	Imamura, Hirotoshi	Factors related to adverse events during endovascular coil embolization for ruptured cerebral aneurysms.	Journal of neurointerventional surgery	10.1136/neurintsurg-2019-015459	Imamura, Hirotoshi; Sakai, Nobuyuki; Satow, Tetsu; Iihara, Koji
Read_secondary	AComA lesion-specific context	AComA lesion-specific supportive/context paper.	Q2	1	2020	Jang, Chang Ki	Recurrence and retreatment of anterior communicating artery aneurysms after endovascular treatment: a retrospective study.	BMC neurology	10.1186/s12883-020-01871-5	Jang, Chang Ki; Chung, Joonho; Lee, Jae Whan; Huh, Seung Kon; Son, Nak-Hoon; Park, Keun Young
Read_secondary	AComA lesion-specific context	AComA lesion-specific supportive/context paper.	Q2	1	2020	Moon, Ji Soo	Result of coiling versus clipping of unruptured anterior communicating artery aneurysms treated by a hybrid vascular neurosurgeon.	Journal of cerebrovascular and endovascular neurosurgery	10.7461/jcen.2020.E2020.06.005	Moon, Ji Soo; Choi, Chang Hwa; Lee, Tae Hong; Ko, Jun Kyeung
Read_secondary	Small / tiny aneurysm context	Supportive small or tiny aneurysm context.	Q2	1	2020	Wang, Ji-Wei	Safety and efficacy of endovascular treatment of ruptured tiny cerebral aneurysms compared with ruptured larger aneurysms.	Interventional neuroradiology : journal of peritherapeutic neuroradiology, surgical procedures and related neurosciences	10.1177/1591019919897446	Wang, Ji-Wei; Li, Cong-Hui; Tian, Yang-Yang; Li, Xin-Yu; Liu, Jian-Feng; Li, Hui; Gao, Bu-Lang
Read_secondary	Intraprocedural rupture / hemostasis	Supportive intraprocedural rupture/hemostasis background.	Q5	1	2020	Darkwah Oppong, Marvin	Secondary hemorrhagic complications in aneurysmal subarachnoid hemorrhage: when the impact hits hard.	Journal of neurosurgery	10.3171/2018.9.JNS182105	Darkwah Oppong, Marvin; Buffen, Kathrin; Pierscianek, Daniela; Herten, Annika; Ahmadipour, Yahya; Dammann, Philipp; Rauschenbach, Laurèl; Forsting, Michael; Sure, Ulrich; Jabbarli, Ramazan
Read_secondary	AComA lesion-specific context	AComA lesion-specific supportive/context paper.	Q2	1	2021	Bae, Heewon	Cilioretinal Artery Occlusion after Endovascular Coil Embolization for Anterior Communicating Artery.	Brain sciences	10.3390/brainsci11050542	Bae, Heewon; Kang, TaeGu; Jeong, Da-Eun; Shim, KyuHwan; Kang, MinJu
Read_secondary	Hydrocephalus / EVD / hemorrhage	Supportive hydrocephalus/EVD/hemorrhage background.	Q2	1	2021	Ge, Yuanhong	Delayed transient obstructive hydrocephalus after cerebral aneurysm rupture: A case report.	Medicine	10.1097/MD.0000000000026228	Ge, Yuanhong; Lai, Qingjia; Wang, Wenyu; Xu, Xuejun
Read_secondary	SAC acute thrombosis / antiplatelet	Supportive paper on thrombotic/thromboembolic or antiplatelet issues.	Q5	1	2021	Cohen, José E.	Flow-diverter stents in the early management of acutely ruptured brain aneurysms: effective rebleeding protection with low thromboembolic complications.	Journal of neurosurgery	10.3171/2020.10.JNS201642	Cohen, José E.; Gomori, J. Moshe; Moscovici, Samuel; Kaye, Andrew H.; Shoshan, Yigal; Spektor, Sergey; Leker, Ronen R.
Read_secondary	Education / team	Supportive team, checklist, communication, or education background.	Q6	1	2021	Orru', Emanuele	International teleproctoring in neurointerventional surgery and its potential impact on clinical trials in the era of COVID-19: legal and technical considerations.	Journal of neurointerventional surgery	10.1136/neurintsurg-2020-017053	Orru', Emanuele; Marosfoi, Miklos; Patel, Neil V.; Coon, Alexander L.; Wald, Christoph; Repucci, Nicholas; Nicholson, Patrick; Pereira, Vitor M.; Wakhloo, Ajay K.
Read_secondary	SAC acute thrombosis / antiplatelet	Supportive paper on thrombotic/thromboembolic or antiplatelet issues.	Q3	1	2021	Linfante, Italo	Intravenous cangrelor and oral ticagrelor as an alternative to clopidogrel in acute intervention.	Journal of neurointerventional surgery	10.1136/neurintsurg-2020-015841	Linfante, Italo; Ravipati, Kaushik; Starosciak, Amy Kathryn; Reyes, Dennys; Dabus, Guilherme
Read_secondary	SAC acute thrombosis / antiplatelet	Supportive paper on thrombotic/thromboembolic or antiplatelet issues.	Q5	1	2021		Management of Thromboembolic Complications During Aneurysm Coiling: 2-Dimensional Operative Video.		10.1093/ons/opaa480
Read_secondary	Education / team	Supportive team, checklist, communication, or education background.	Q7	1	2021	Sundararajan, Sri Hari	Simulation of superselective catheterization for cerebrovascular lesions using a virtual injection software.	CVIR endovascular	10.1186/s42155-021-00242-6	Sundararajan, Sri Hari; Ranganathan, Srirajkumar; Kishore, Vaishnavi; Doustaly, Raphael; Patsalides, Athos
Read_secondary	Education / team	Supportive team, checklist, communication, or education background.	Q6	1	2021	Rai, A. T.	Teleproctoring for Neurovascular Procedures: Demonstration of Concept Using Optical See-Through Head-Mounted Display, Interactive Mixed Reality, and Virtual Space Sharing-A Critical Need Highlighted by the COVID-19 Pandemic.	AJNR. American journal of neuroradiology	10.3174/ajnr.A7066	Rai, A. T.; Deib, G.; Smith, D.; Boo, S.
Read_secondary	General complication background	General complication background.	Q1	1	2022	Vignesh, S.	Balloon-Assisted Coiling of Intracranial Aneurysms: Technical Details and Evaluation of Local Complications.	Neurology India	10.4103/0028-3886.344626	Vignesh, S.; Prasad, Surya N.; Singh, Vivek; Phadke, Rajendra V.; Balaguruswamy, Madan M.; Udiya, Alok; Shetty, Gurucharan S.; Dhull, Vedita
Read_secondary	AComA lesion-specific context	AComA lesion-specific supportive/context paper.	Q2	1	2022	Nowicki, Jake	Clinical outcomes of microvascular clipping compared to endovascular coiling for ruptured anterior communicating artery aneurysms: a systematic review protocol.	JBI evidence synthesis	10.11124/JBIES-21-00332	Nowicki, Jake; Harding, Marguerite; Aromataris, Edoardo
Read_secondary	General complication background	General complication background.	Q3	1	2022	Gaudino, Chiara	Incidence of intra-procedural complications according to the timing of endovascular treatment in ruptured intracranial aneurysms.	Frontiers in neurology	10.3389/fneur.2022.1096651	Gaudino, Chiara; Navone, Stefania Elena; Da Ros, Valerio; Guarnaccia, Laura; Marfia, Giovanni; Pantano, Patrizia; Peschillo, Simone; Triulzi, Fabio Maria; Biraschi, Francesco
Read_secondary	AComA lesion-specific context	AComA lesion-specific supportive/context paper.	Q2	1	2022	Genkai, Nobuyuki	Opposite L-configuration double stenting for rupture of an extremely wide-necked anterior communicating artery aneurysm at the acute stage: illustrative case.	Journal of neurosurgery. Case lessons	10.3171/CASE22165	Genkai, Nobuyuki; Okamoto, Kouichirou; Hasegawa, Hitoshi
Read_secondary	SAC acute thrombosis / antiplatelet	Supportive paper on thrombotic/thromboembolic or antiplatelet issues.	Q5	1	2022	Ma, Yihui	Safety and efficacy of intravenous tirofiban for stent-assisted coiling in acutely ruptured intracranial aneurysms: A single center experience.	Interventional neuroradiology : journal of peritherapeutic neuroradiology, surgical procedures and related neurosciences	10.1177/15910199211042463	Ma, Yihui; Jia, Chenguang; Zhang, Tingbao; Feng, Yu; Chen, Xinjun; Zhao, Wenyuan
Read_secondary	Small / tiny aneurysm context	Supportive small or tiny aneurysm context.	Q1; Q4	2	2022	Zhang, Guanghao	Stent-assisted coiling vs. coiling alone of ruptured tiny intracranial aneurysms: A contemporary cohort study in a high-volume center.	Frontiers in neurology	10.3389/fneur.2022.1076026	Zhang, Guanghao; Wu, Yina; Wei, Yanpeng; Xue, Gaici; Chen, Rundong; Lv, Nan; Zhang, Xiaoxi; Duan, Guoli; Yu, Ying; Li, Qiang; Xu, Yi; Huang, Qinghai; Yang, Pengfei; Zuo, Qiao; Liu, Jianmin
Read_secondary	SAC acute thrombosis / antiplatelet	Supportive paper on thrombotic/thromboembolic or antiplatelet issues.	Q3	1	2022	Chien, Shuo-Chi	Ticagrelor versus clopidogrel in stent-assisted coil embolization of unruptured intracranial aneurysms.	Interventional neuroradiology : journal of peritherapeutic neuroradiology, surgical procedures and related neurosciences	10.1177/15910199211054959	Chien, Shuo-Chi; Chen, Ching-Chang; Chen, Chun-Ting; Wang, Alvin Yi-Chou; Hsieh, Po-Chuan; Yeap, Mun-Chun; Liu, Zhuo-Hao; Wang, Yu-Chi; Liu, Yu-Tse
Read_secondary	SAC acute thrombosis / antiplatelet	Supportive antiplatelet or DAPT background.	Q3	1	2023	Leung, Agnes Lorraine	A comparison of antiplatelet therapy during the peri- and post-operative periods following flow-diverting stent insertion for unruptured intracranial aneurysms: A systematic review.	Interventional neuroradiology : journal of peritherapeutic neuroradiology, surgical procedures and related neurosciences	10.1177/15910199221148551	Leung, Agnes Lorraine; Li, Vincent; de Villiers, Laetitia; Hattingh, Laetitia
Read_secondary	Education / team	Supportive team, checklist, communication, or education background.	Q6; Q7	2	2023	Ohshima, Tomotaka	A novel remote hands-on training for neuroendovascular-based treatment in the era of the COVID-19 pandemic.	Interventional neuroradiology : journal of peritherapeutic neuroradiology, surgical procedures and related neurosciences	10.1177/15910199211068666	Ohshima, Tomotaka; Koiwai, Megumi; Matsuo, Naoki; Miyachi, Shigeru
Read_secondary	AComA lesion-specific context	AComA lesion-specific supportive/context paper.	Q2	1	2023	Withers, James	Circulation remodeling after flow diversion of an anterior communicating artery aneurysm: A case report.	Journal of cerebrovascular and endovascular neurosurgery	10.7461/jcen.2022.E2022.07.009	Withers, James; Regenhardt, Robert W.; Dmytriw, Adam A.; Vranic, Justin E.; Marciano, Rudolph; Rabinov, James D.
Read_secondary	Education / team	Supportive team, checklist, communication, or education background.	Q7	1	2023	Otsuka, Takafumi	Differences in gaze behaviors between trainees and experts during endovascular therapy for cerebral aneurysms: a preliminary study using a cerebral aneurysm model.	Nagoya journal of medical science	10.18999/nagjms.85.1.50	Otsuka, Takafumi; Izumi, Takashi; Yamamoto, Masaya; Seshita, Yusuke; Kohama, Takeshi; Nishihori, Masahiro; Tsukada, Tetsuya; Saito, Ryuta
Read_secondary	General complication background	General complication background.	Q3	1	2023	Sim, Sook Young	Endovascular treatment of ruptured basilar artery trunk aneurysm in the acute period: risk factors for periprocedural complications.	Neurological research	10.1080/01616412.2022.2126680	Sim, Sook Young; Choi, Jai Ho; Kim, Myeong Jin; Lim, Yong Cheol; Chung, Joonho
Read_secondary	Education / team	Supportive team, checklist, communication, or education background.	Q7	1	2023	Hanning, Uta	Remote Training of Neurointerventions by Audiovisual Streaming : Experiences from the European ESMINT-EYMINT E-Fellowship Program.	Clinical neuroradiology	10.1007/s00062-022-01192-9	Hanning, Uta; Bechstein, Matthias; Kaesmacher, Johannes; Boulouis, Grégoire; Chapot, René; Andersson, Tommy; Boccardi, Edoardo; Psychogios, Marios; Cognard, Christophe; de Dios Lascuevas, Marta; Rodrigues, Marta; Rodriguez Caamaño, Isabel; Gargalas, Sergios; Simonato, Davide; Zupancic, Vedran; Daller, Cornelia; Meyer, Lukas; Broocks, Gabriel; Guerreiro, Helena; Fiehler, Jens; Martínez-Galdamez, M…
Read_secondary	SAC acute thrombosis / antiplatelet	Supportive antiplatelet or DAPT background.	Q5	1	2023	Qoorchi Moheb Seraj, Farid	Safety of dual antiplatelet therapy in the acute phase of aneurysmal subarachnoid hemorrhage: a propensity score-matched study.	Neurosurgical focus	10.3171/2023.7.FOCUS23376	Qoorchi Moheb Seraj, Farid; Mirbolouk, Mohammad Hossein; Vaezi, Marjan; Ebrahimnia, Feizollah; Gorji, Reza; Najafi, Sajjad; Pahlavan Shamsi, Hashem; Sadeghian Shahi, Ali; Sasannejad, Payam; Zabihyan, Samira; Mowla, Ashkan; Kheradmand, Daniel; Baharvahdat, Humain
Read_secondary	AComA lesion-specific context	AComA lesion-specific supportive/context paper.	Q2	1	2023	Sattari, Shahab Aldin	Surgery or Endovascular Treatment in Patients with Anterior Communicating Artery Aneurysm: A Systematic Review and Meta-Analysis.	World neurosurgery	10.1016/j.wneu.2023.03.111	Sattari, Shahab Aldin; Shahbandi, Ataollah; Lee, Ryan P.; Feghali, James; Rincon-Torroella, Jordina; Yang, Wuyang; Abdulrahim, Mostafa; Ahmadi, Sina; So, Raymond J.; Hung, Alice; Caplan, Justin M.; Gonzalez, Fernando; Tamargo, Rafael J.; Huang, Judy; Xu, Risheng
Read_secondary	Education / team	Supportive team, checklist, communication, or education background.	Q7	1	2023	Aslan, Assala	The Complexity of Online Patient Education Materials About Interventional Neuroradiology Procedures Published by Major Academic Institutions.	Cureus	10.7759/cureus.34233	Aslan, Assala; Musmar, Basel; Mamilly, Ahmed; Saad Aldine, Amro; De Alba, Luis; Arevalo, Octavio; Ahuja, Chaitanya; Cuellar, Hugo H.
Read_secondary	SAC acute thrombosis / antiplatelet	Supportive antiplatelet or DAPT background.	Q3	1	2023	Meyer, Benjamen M.	Trends in Dual Antiplatelet Therapy Use for Neurointerventional Procedures for the Management of Intracranial Aneurysms.	Biomedicines	10.3390/biomedicines11082234	Meyer, Benjamen M.; Campos, Jessica K.; Collard de Beaufort, Jonathan C.; Chen, Ivette; Khan, Muhammad Waqas; Amin, Gizal; Zarrin, David A.; Lien, Brian V.; Coon, Alexander L.
Read_secondary	Education / team	Supportive team, checklist, communication, or education background.	Q7	1	2023	Wang, Yixuan	Verification of software-based preoperative simulation of flow diverters in clinical cases.	Interventional neuroradiology : journal of peritherapeutic neuroradiology, surgical procedures and related neurosciences	10.1177/15910199221097264	Wang, Yixuan; Yang, Xinjian; Zhu, Wei; Wang, Xinlan; Yao, Yangyang; Lu, Wangsheng; Yang, Guangming; Qin, Lan; Liu, Jian; Li, Miao
Read_secondary	Education / team	Supportive team, checklist, communication, or education background.	Q7	1	2024	Sannwald, Lennart Wilhelm	A Step-by-Step Dissection of Cerebral Pathologies for Neurosurgical Trainees: The Middle Cerebral Artery Bifurcation Aneurysm.	Journal of neurological surgery. Part A, Central European neurosurgery	10.1055/s-0042-1760397	Sannwald, Lennart Wilhelm; Moskopp, Mats Leif; Moskopp, Dag
Read_secondary	Small / tiny aneurysm context	Supportive small or tiny aneurysm context.	Q1; Q3	2	2024	Matsukawa, Hidetoshi	Endovascular Coiling of Ruptured Tiny Saccular Intracranial Aneurysms: A Systematic Review and Meta-Analysis.	World neurosurgery	10.1016/j.wneu.2024.04.100	Matsukawa, Hidetoshi; Orscelik, Atakan; Elawady, Sameh Samir; Sowlat, Mohammad-Mahdi; Cunningham, Conor M.; Al Kasab, Sami; Uchida, Kazutaka; Yoshimura, Shinichi; Spiotta, Alejandro M.
Read_secondary	SAC acute thrombosis / antiplatelet	Supportive antiplatelet or DAPT background.	Q3	1	2024	Woo, Min-Seok	Feasibility of single antiplatelet therapy after stent assisted coiling for ruptured intracranial aneurysms.	Journal of cerebrovascular and endovascular neurosurgery	10.7461/jcen.2024.E2024.04.002	Woo, Min-Seok; Kang, Dong-Hun; Son, Wonsoo; Kim, Myungsoo
Read_secondary	Education / team	Supportive team, checklist, communication, or education background.	Q7	1	2024	Rai, Ansaar T.	High variability in physician estimations of flow-diverting stent deployment versus PreSize Neurovascular software simulation: a comparison study.	Journal of neurointerventional surgery	10.1136/jnis-2023-020527	Rai, Ansaar T.; Boo, SoHyun; Downer, Jonathan; DuPlessis, Johannes; Rautio, Riitta; Sinisalo, Matias; Pekkola, Johanna; Carraro do Nascimento, Vinicius; Given, Curtis; Patankar, Tufail
Read_secondary	Intraprocedural rupture / hemostasis	Supportive intraprocedural rupture/hemostasis background.	Q1	1	2024	Fuga, Michiyasu	Intermediate catheter use is associated with intraprocedural rupture during coil embolization of ruptured intracranial aneurysms: a retrospective propensity score-matched study.	Frontiers in neurology	10.3389/fneur.2024.1401378	Fuga, Michiyasu; Ishibashi, Toshihiro; Aoki, Ken; Kato, Naoki; Kan, Issei; Hataoka, Shunsuke; Nagayama, Gota; Sano, Tohru; Tanaka, Toshihide; Murayama, Yuichi
Read_secondary	SAC acute thrombosis / antiplatelet	Supportive antiplatelet or DAPT background.	Q3	1	2024	Enomoto, Yukiko	Optimal duration of dual antiplatelet therapy for stent-assisted coiling or flow diverter placement.	Journal of neurointerventional surgery	10.1136/jnis-2023-020285	Enomoto, Yukiko; Matsubara, Hirofumi; Ishihara, Takuma; Shoda, Kenji; Mizutani, Daisuke; Egashira, Yusuke; Ishii, Akira; Sakamoto, Makoto; Sumita, Kazutaka; Nakagawa, Ichiro; Higashi, Toshio; Yoshimura, Shinichi
Read_secondary	SAC acute thrombosis / antiplatelet	Supportive antiplatelet or DAPT background.	Q3; Q5	2	2024	Lee, In-Hyoung	Safety and efficacy of stent-assisted coil embolization with periprocedural dual antiplatelet therapy for the treatment of acutely ruptured intracranial aneurysms.	Acta neurochirurgica	10.1007/s00701-024-06117-8	Lee, In-Hyoung; Ha, Sung-Kon; Lim, Dong-Jun; Choi, Jong-Il
Read_secondary	AComA lesion-specific context	AComA lesion-specific supportive/context paper.	Q2	1	2024	Batista, Sávio	Surgical clipping and endovascular treatments for small or very small anterior communicating artery aneurysms: A comparative pooled analysis.	Journal of clinical neuroscience : official journal of the Neurosurgical Society of Australasia	10.1016/j.jocn.2024.110766	Batista, Sávio; Ferreira, Márcio Yuri; Brenner, Leonardo B. O.; Semione, Gabriel; Bocanegra-Becerra, Jhon E.; Bertani, Raphael; Palavani, Lucca B.; de Macêdo Filho, Leonardo José Monteiro; Bertoli, Edmundo Damiani; Rabelo, Nicollas Nunes; Welling, Leonardo Christiaan; Figueiredo, Eberval G.; Lawton, Michael T.
Read_secondary	Education / team	Supportive team, checklist, communication, or education background.	Q6; Q7	2	2024	Ismail, Mustafa	Teleproctoring in therapeutic neurointervention: Experience from Iraq-Saudi Arabia collaboration.	Surgical neurology international	10.25259/SNI_440_2024	Ismail, Mustafa; Muthana, Ahmed; Al-Ageely, Teeba A.; Ahmed, Fatimah Oday; Al-Taie, Rania H.; Al-Khafaji, Aktham O.; Al-Zaidy, Mahmood F.; Salih, Hayder R.; Alrawi, Mohammed A.; Aktham, Awfa; Al-Jehani, Hosam; Hoz, Samer S.
Read_secondary	SAC acute thrombosis / antiplatelet	Supportive paper on thrombotic/thromboembolic or antiplatelet issues.	Q3	1	2024	Shao, Ya	Thrombectomy for delayed thromboembolism in a recurrent cerebral aneurysm previously treated with coiling: A case report.	Medicine	10.1097/MD.0000000000037403	Shao, Ya; Yang, Yuan; Huang, Haidong; Wang, Ting; Li, Jinglun; Jiang, Yushan; Yuan, Ziwei; Tang, Jiayi; Wang, Dihu; Xiang, Zerui; Zeng, Xue; Yu, Zhou; He, Zhongchun; Yuan, Zhengzhou
Read_secondary	Education / team	Supportive team, checklist, communication, or education background.	Q7	1	2024	Haruma, Jun	[Preoperative Simulation of Neuroendovascular Therapy Using a Three-Dimensional Printer Model of a Tailor-Made Hollow Cerebral Aneurysm].	No shinkei geka. Neurological surgery	10.11477/mf.1436204914	Haruma, Jun; Kimura, Ryu; Hiramatsu, Masafumi; Sugiu, Kenji
Read_secondary	AComA lesion-specific context	AComA lesion-specific supportive/context paper.	Q2	1	2025	Iwabuchi, Naoya	A Case of Coil Embolization for an Angiographically Occult Ruptured Anterior Communicating Artery Aneurysm.	Journal of neuroendovascular therapy	10.5797/jnet.cr.2024-0118	Iwabuchi, Naoya; Tashiro, Ryosuke; Shoji, Kaoru; Ezura, Masayuki; Sato, Kenichi; Endo, Hidenori
Read_secondary	Intraprocedural rupture / hemostasis	Supportive intraprocedural rupture/hemostasis background.	Q2	1	2025	Ismail, Mustafa	A meta-analytic insight into predictors and consequences of intra-procedural rupture in unruptured intracranial aneurysms.	Neurosurgical review	10.1007/s10143-025-03810-9	Ismail, Mustafa; Kinjo, Norito; Tahhan, Imad Samman; Al-Khafaji, Nooruldeen H. Ali; Al-Taie, Rania H.; Spiotta, Alejandro M.
Read_secondary	AComA lesion-specific context	AComA lesion-specific supportive/context paper.	Q2	1	2025	Yamashita, Shin	Evaluation of Early Recurrence after Coil Embolization for Ruptured Anterior Communicating Artery Aneurysms.	Journal of neuroendovascular therapy	10.5797/jnet.oa.2024-0086	Yamashita, Shin; Eto, Tomoko; Takahashi, Shinji; Hamamoto, Yuta; Kuramoto, Terukazu; Hirohata, Masaru; Morioka, Motohiro
Read_secondary	Education / team	Supportive team, checklist, communication, or education background.	Q7	1	2025	Kiyofuji, Satoshi	First use of computer-generated holography in neuroendovascular simulation and intraoperative assistance: A preliminary study.	Interventional neuroradiology : journal of peritherapeutic neuroradiology, surgical procedures and related neurosciences	10.1177/15910199251395341	Kiyofuji, Satoshi; Matsushima, Kyoji; Kin, Taichi; Koizumi, Satoshi; Nishi, Hirohito; Miyawaki, Satoru; Saito, Nobuhito
Read_secondary	SAC acute thrombosis / antiplatelet	Supportive paper on thrombotic/thromboembolic or antiplatelet issues.	Q3	1	2025	Berdikhojayev, Mynzhylky	Kazakh ThromboTest for intraoperative thrombosis risk assessment during stent-assisted cerebral aneurysm treatment: a single-center clinical study.	Frontiers in neurology	10.3389/fneur.2025.1687591	Berdikhojayev, Mynzhylky; Maidan, Aiman; Makhanbetkhan, Shayakhmet; Sivasankar, Rajeev; Mussabekov, Maxat; Davletov, Dimash; Pons, Roger Barranco; Sarshayev, Marat
Read_secondary	SAC acute thrombosis / antiplatelet	Supportive paper on thrombotic/thromboembolic or antiplatelet issues.	Q3	1	2025	Bielinski, Tyler M.	Serial VerifyNow P2Y12 platelet reactivity units in cerebral aneurysm patients treated with ticagrelor surrounding stent-coiling or flow diversion.	The neuroradiology journal	10.1177/19714009241303127	Bielinski, Tyler M.; Koul, Prateeka; Collins, Malie K.; Goren, Oded; Weiner, Gregory M.; Griessenauer, Christoph J.; Schirmer, Clemens M.; Hendrix, Philipp
Read_secondary	SAC acute thrombosis / antiplatelet	Supportive paper on thrombotic/thromboembolic or antiplatelet issues.	Q5	1	2025	Chen, Ching-Chang	Single antiplatelet therapy and tirofiban bridged with surface modified flow diverters for ruptured blood blister-like aneurysms: single center experience and systematic review.	Journal of neurointerventional surgery	10.1136/jnis-2025-023832	Chen, Ching-Chang; Chen, Chun-Ting; Yeap, Mun-Chun; Chien, Shuo-Chi; Hsieh, Po-Chuan; Wu, Yi-Ming; Hong, Kun-Ting
Read_secondary	SAC acute thrombosis / antiplatelet	Supportive antiplatelet or DAPT background.	Q3	1	2026	Moon, Eunji	Adjusting Antiplatelet Therapy Using P2Y(12) Reaction Units in Endovascular Treatment of Unruptured Intracranial Aneurysms.	Stroke (Hoboken, N.J.)	10.1161/SVIN.124.001691	Moon, Eunji; Song, Yunsun; Park, Jung Cheol; Kwon, Boseong; Park, Wonhyoung; Ahn, Jae Sung; Lee, Deok Hee; Suh, Dae Chul
Read_secondary	AComA lesion-specific context	AComA lesion-specific supportive/context paper.	Q2	1	2026	Nowicki, Jake	Clinical outcomes of microvascular clipping compared to endovascular coiling for ruptured anterior communicating artery aneurysms.	Journal of clinical neuroscience : official journal of the Neurosurgical Society of Australasia	10.1016/j.jocn.2025.111821	Nowicki, Jake; Aromataris, Edoardo
Read_secondary	AComA lesion-specific context	AComA lesion-specific supportive/context paper.	Q2	1	2026	Kendirlioglu, Bekir Can	Comparative outcomes of microsurgical and endovascular treatment for ruptured and unruptured anterior communicating artery aneurysms.	Neurosurgical review	10.1007/s10143-025-04035-6	Kendirlioglu, Bekir Can; Sulaimanov, Umid; Erginoglu, Ufuk; Bozdag, Selin; Figueroa, Franco Patricio Vera; Sevgi, Umut Tan; Kendirlioglu, Burcu Kok; Ataoglu, Cagdas; Keles, Abdullah; Aycan, Abdurrahman; Ross, Miner; McGuire, Laura Stone; Ahmed, Azam Syed; Baskaya, Mustafa K.
Exclude	Exclude	Low directness for this focused narrative case-based review.	Q1	1	1973	Stahle, J.	The stria vascularis after ultrasonic irradiation.	International journal of equilibrium research		Stahle, J.; Sugar, J. O.
Exclude	Exclude	Off-topic for this review, commonly non-intracranial, non-neurovascular, or non-aneurysm embolization.	Q1	1	1982	Ankenman, G. J.	Control of postoperative renal hemorrhage by embolization with a Gianturco coil.	Canadian journal of surgery. Journal canadien de chirurgie		Ankenman, G. J.; Murray, J. B.
Exclude	Exclude	Off-topic for this review, commonly non-intracranial, non-neurovascular, or non-aneurysm embolization.	Q1	1	1986	Morris, D. C.	Embolization of the left gastric artery in the absence of angiographic extravasation.	Cardiovascular and interventional radiology	10.1007/BF02577940	Morris, D. C.; Nichols, D. M.; Connell, D. G.; Burhenne, H. J.
Exclude	Exclude	Low directness for this focused narrative case-based review.	Q1	1	1988	Santa Cruz, D. J.	Targetoid hemosiderotic hemangioma.	Journal of the American Academy of Dermatology	10.1016/s0190-9622(88)70211-x	Santa Cruz, D. J.; Aronberg, J.
Exclude	Exclude	Low directness for this focused narrative case-based review.	Q1	1	1988	Smith, R. J.	Vascular perfusion of Onchocerca volvulus nodules.	Tropical medicine and parasitology : official organ of Deutsche Tropenmedizinische Gesellschaft and of Deutsche Gesellschaft fur Technische Zusammenarbeit (GTZ)		Smith, R. J.; Cotter, T. P.; Williams, J. F.; Guderian, R. H.
Exclude	Exclude	Off-topic for this review, commonly non-intracranial, non-neurovascular, or non-aneurysm embolization.	Q1	1	1989	Fisher, R. G.	Stab wounds of the renal artery branches: angiographic diagnosis and treatment by embolization.	AJR. American journal of roentgenology	10.2214/ajr.152.6.1231	Fisher, R. G.; Ben-Menachem, Y.; Whigham, C.
Exclude	Exclude	Off-topic for this review, commonly non-intracranial, non-neurovascular, or non-aneurysm embolization.	Q1	1	1990	Hashimoto, S.	Expanding role of emergency embolization in the management of severe blunt hepatic trauma.	Cardiovascular and interventional radiology	10.1007/BF02575473	Hashimoto, S.; Hiramatsu, K.; Ido, K.; Yosii, H.; Motegi, M.; Yamamoto, S.
Exclude	Exclude	Low directness for this focused narrative case-based review.	Q1	1	1990	Hees, H.	[Vascular morphology of the bovine testis. Light and scanning electron microscopic studies].	Anatomischer Anzeiger		Hees, H.; Kohler, T.; Leiser, R.; Hees, I.; Lips, T.
Exclude	Exclude	Off-topic for this review, commonly non-intracranial, non-neurovascular, or non-aneurysm embolization.	Q1	1	1991	deSouza, N. M.	Arteriovenous fistulas complicating biopsy of renal allografts: treatment of bleeding with superselective embolization.	AJR. American journal of roentgenology	10.2214/ajr.156.3.1899745	deSouza, N. M.; Reidy, J. F.; Koffman, C. G.
Exclude	Exclude	Off-topic for this review, commonly non-intracranial, non-neurovascular, or non-aneurysm embolization.	Q1	1	1991	Sclafani, S. J.	Blunt splenic injuries: nonsurgical treatment with CT, arteriography, and transcatheter arterial embolization of the splenic artery.	Radiology	10.1148/radiology.181.1.1887032	Sclafani, S. J.; Weisberg, A.; Scalea, T. M.; Phillips, T. F.; Duncan, A. O.
Exclude	Exclude	Off-topic for this review, commonly non-intracranial, non-neurovascular, or non-aneurysm embolization.	Q1	1	1991	Corr, P.	Embolization in traumatic intrarenal vascular injuries.	Clinical radiology	10.1016/s0009-9260(05)80252-1	Corr, P.; Hacking, G.
Exclude	Exclude	Low directness for this focused narrative case-based review.	Q2	1	1991	Hodes, J. E.	Endovascular occlusion of intracranial vessels for curative treatment of unclippable aneurysms: report of 16 cases.	Journal of neurosurgery	10.3171/jns.1991.75.5.0694	Hodes, J. E.; Aymard, A.; Gobin, Y. P.; Rüfenacht, D.; Bien, S.; Reizine, D.; Gaston, A.; Merland, J. J.
Exclude	Exclude	Off-topic for this review, commonly non-intracranial, non-neurovascular, or non-aneurysm embolization.	Q1	1	1993	Teitelbaum, G. P.	Microcatheter embolization of non-neurologic traumatic vascular lesions.	Journal of vascular and interventional radiology : JVIR	10.1016/s1051-0443(93)71838-2	Teitelbaum, G. P.; Reed, R. A.; Larsen, D.; Lee, R. K.; Pentecost, M. J.; Finck, E. J.; Katz, M. D.
Exclude	Exclude	Off-topic for this review, commonly non-intracranial, non-neurovascular, or non-aneurysm embolization.	Q1	1	1994	Zhang, J. S.	Bronchial arteriography and transcatheter embolization in the management of hemoptysis.	Cardiovascular and interventional radiology	10.1007/BF00192451	Zhang, J. S.; Cui, Z. P.; Wang, M. Q.; Yang, L.
Exclude	Exclude	Off-topic for this review, commonly non-intracranial, non-neurovascular, or non-aneurysm embolization.	Q1	1	1994	Triller, J.	[Catheter embolization of renal hemorrhages of benign origin].	Der Radiologe		Triller, J.; Ackermann, D.
Exclude	Exclude	Off-topic for this review, commonly non-intracranial, non-neurovascular, or non-aneurysm embolization.	Q1	1	1995	Sclafani, S. J.	Nonoperative salvage of computed tomography-diagnosed splenic injuries: utilization of angiography for triage and embolization for hemostasis.	The Journal of trauma	10.1097/00005373-199511000-00004	Sclafani, S. J.; Shaftan, G. W.; Scalea, T. M.; Patterson, L. A.; Kohl, L.; Kantor, A.; Herskowitz, M. M.; Hoffer, E. K.; Henry, S.; Dresner, L. S.
Exclude	Exclude	Off-topic for this review, commonly non-intracranial, non-neurovascular, or non-aneurysm embolization.	Q1	1	1995	Poulin, E. C.	Partial laparoscopic splenectomy for trauma: technique and case report.	Surgical laparoscopy & endoscopy		Poulin, E. C.; Thibault, C.; DesCôteaux, J. G.; Côté, G.
Exclude	Exclude	Low directness for this focused narrative case-based review.	Q1	1	1995	Reul, J.	[Endovascular treatment of cerebral aneurysms with selectively detachable platinum coils].	Deutsche medizinische Wochenschrift (1946)	10.1055/s-2008-1055394	Reul, J.; Spetzger, U.; Fricke, C.; Konert, T.; Bertalanffy, H.; Thron, A.
Exclude	Exclude	Low directness for this focused narrative case-based review.	Q2	1	1996	Civit, T.	Aneurysm clipping after endovascular treatment with coils: a report of eight patients.	Neurosurgery	10.1097/00006123-199605000-00021	Civit, T.; Auque, J.; Marchal, J. C.; Bracard, S.; Picard, L.; Hepner, H.
Exclude	Exclude	Off-topic for this review, commonly non-intracranial, non-neurovascular, or non-aneurysm embolization.	Q1	1	1996	Suzumiya, J.	Hemorrhage from abdominal non-Hodgkin's lymphoma treated successfully by emergency transcatheter arterial embolization.	American journal of hematology	10.1002/(SICI)1096-8652(199607)52:3<201::AID-AJH12>3.0.CO;2-I	Suzumiya, J.; Nagano, M.; Higashihara, H.; Yoshida, T.; Hirano, M.; Go, Y.; Morioka, E.; Kimura, N.; Hisano, S.; Okazaki, M.; Kikuchi, M.; Okumura, M.
Exclude	Exclude	Low directness for this focused narrative case-based review.	Q2	1	1996	Deruty, R.	Management of unruptured cerebral aneurysms.	Neurological research	10.1080/01616412.1996.11740375	Deruty, R.; Pelissou-Guyotat, I.; Mottolese, C.; Amat, D.
Exclude	Exclude	Low directness for this focused narrative case-based review.	Q1	1	1996	Cope, C.	Percutaneous transabdominal embolization of thoracic duct lacerations in animals.	Journal of vascular and interventional radiology : JVIR	10.1016/s1051-0443(96)70840-0	Cope, C.
Exclude	Exclude	Low directness for this focused narrative case-based review.	Q2	1	1996	Picard, L.	[Endovascular treatment of intracranial aneurysms].	Annales francaises d'anesthesie et de reanimation	10.1016/s0750-7658(96)80018-9	Picard, L.; Bracard, S.; Anxionnat, R.; Prada, E.; Per, A.; Burdin, D.; Hummer, M.; Audibert, G.; Marchal, J. C.; Auque, J.
Exclude	Exclude	Low directness for this focused narrative case-based review.	Q1	1	1997	Viñuela, F.	Guglielmi detachable coil embolization of acute intracranial aneurysm: perioperative anatomical and clinical outcome in 403 patients.	Journal of neurosurgery	10.3171/jns.1997.86.3.0475	Viñuela, F.; Duckwiler, G.; Mawad, M.
Exclude	Exclude	Low directness for this focused narrative case-based review.	Q1	1	1997	Sarks, J. P.	Morphology of early choroidal neovascularisation in age-related macular degeneration: correlation with activity.	Eye (London, England)	10.1038/eye.1997.137	Sarks, J. P.; Sarks, S. H.; Killingsworth, M. C.
Exclude	Exclude	Low directness for this focused narrative case-based review.	Q1; Q2	2	1997	Raymond, J.	Safety and efficacy of endovascular treatment of acutely ruptured aneurysms.	Neurosurgery	10.1097/00006123-199712000-00002	Raymond, J.; Roy, D.
Exclude	Exclude	Low directness for this focused narrative case-based review.	Q1	1	1997	Saino, M.	[A case of a ruptured lingual artery aneurysm treated with endovascular surgery].	No shinkei geka. Neurological surgery		Saino, M.; Akasaka, M.; Nakajima, M.; Kayama, T.; Kondoh, R.; Nagahata, M.; Hosoya, T.; Yamaguchi, K.
Exclude	Exclude	Low directness for this focused narrative case-based review.	Q2	1	1997	Sugiura, Y.	[Basilar artery aneurysm associated with agenesis of unilateral internal carotid artery: two case reports].	No shinkei geka. Neurological surgery		Sugiura, Y.; Miyamoto, T.; Takehara, S.; Hiramatsu, H.; Akamine, S.; Uchiyama, H.
Exclude	Exclude	Low directness for this focused narrative case-based review.	Q2	1	1998	Stiver, S. I.	Acute human histopathology of an intracranial aneurysm treated using Guglielmi detachable coils: case report and review of the literature.	Neurosurgery	10.1097/00006123-199811000-00106	Stiver, S. I.; Porter, P. J.; Willinsky, R. A.; Wallace, M. C.
Exclude	Exclude	Low directness for this focused narrative case-based review.	Q1	1	1998	Kuether, T. A.	Clinical and angiographic outcomes, with treatment data, for patients with cerebral aneurysms treated with Guglielmi detachable coils: a single-center experience.	Neurosurgery	10.1097/00006123-199811000-00007	Kuether, T. A.; Nesbit, G. M.; Barnwell, S. L.
Exclude	Exclude	Low directness for this focused narrative case-based review.	Q1; Q4	2	1998	Christoforidis, G.	Clinical experience with endovascular treatment of aneurysms using Guglielmi detachable coils.	Critical reviews in neurosurgery : CR	10.1007/s003290050092	Christoforidis, G.; Valavanis, A.
Exclude	Exclude	Off-topic for this review, commonly non-intracranial, non-neurovascular, or non-aneurysm embolization.	Q1	1	1998	de Baere, T.	Endovascular management of bleeding iliac artery pseudoaneurysms complicating radiation therapy for pelvic malignancies.	AJR. American journal of roentgenology	10.2214/ajr.170.2.9456944	de Baere, T.; Ousehal, A.; Kuoch, V.; Sapoval, M.; Lagrange, C.; Roche, A.
Exclude	Exclude	Low directness for this focused narrative case-based review.	Q1	1	1998	Komiyama, M.	Endovascular treatment of intractable oronasal bleeding associated with severe craniofacial injury.	The Journal of trauma	10.1097/00005373-199802000-00017	Komiyama, M.; Nishikawa, M.; Kan, M.; Shigemoto, T.; Kaji, A.
Exclude	Exclude	Low directness for this focused narrative case-based review.	Q2	1	1998	Ricolfi, F.	Rupture during treatment of recently ruptured aneurysms with Guglielmi electrodetachable coils.	AJNR. American journal of neuroradiology		Ricolfi, F.; Le Guerinel, C.; Blustajn, J.; Combes, C.; Brugieres, P.; Melon, E.; Gaston, A.
Exclude	Exclude	Low directness for this focused narrative case-based review.	Q2	1	1999	Wright, R. A.	Amnesia after basal forebrain damage due to anterior communicating artery aneurysm rupture.	Journal of clinical neuroscience : official journal of the Neurosurgical Society of Australasia	10.1016/s0967-5868(99)90013-9	Wright, R. A.; Boeve, B. F.; Malec, J. F.
Exclude	Exclude	Low directness for this focused narrative case-based review.	Q6	1	1999	terBrugge, K. G.	Neurointerventional procedures in the pediatric age group.	Child's nervous system : ChNS : official journal of the International Society for Pediatric Neurosurgery	10.1007/s003810050465	terBrugge, K. G.
Exclude	Exclude	Low directness for this focused narrative case-based review.	Q1	1	1999	Phatouros, C. C.	Simultaneous subarachnoid hemorrhage and carotid cavernous fistula after rupture of a paraclinoid aneurysm during balloon-assisted coil embolization.	AJNR. American journal of neuroradiology		Phatouros, C. C.; Halbach, V. V.; Malek, A. M.; Dowd, C. F.; Higashida, R. T.
Exclude	Exclude	Off-topic for this review, commonly non-intracranial, non-neurovascular, or non-aneurysm embolization.	Q1	1	1999	Gimeno Peribáñez, M. J.	[Life-threatening hemoptysis. Treatment with transcatheter embolization].	Archivos de bronconeumologia		Gimeno Peribáñez, M. J.; Madariaga, B.; Alfonso Aguirán, E. R.; Medrano Peña, J.; Fernández Gómez, J. A.; Herrera, M.; de Gregorio Ariza, M. A.
Exclude	Exclude	Low directness for this focused narrative case-based review.	Q2	1	2000	Nomura, M.	Aneurysm clipping after partial endovascular embolization for ruptured cerebral aneurysms.	Interventional neuroradiology : journal of peritherapeutic neuroradiology, surgical procedures and related neurosciences	10.1177/15910199000060S105	Nomura, M.; Kida, S.; Uchiyama, N.; Yamashima, T.; Yamashita, J.; Yoshikawa, J.; Matsui, O.
Exclude	Exclude	Low directness for this focused narrative case-based review.	Q1	1	2000	Malek, A. M.	Balloon-assist technique for endovascular coil embolization of geometrically difficult intracranial aneurysms.	Neurosurgery	10.1097/00006123-200006000-00022	Malek, A. M.; Halbach, V. V.; Phatouros, C. C.; Lempert, T. E.; Meyers, P. M.; Dowd, C. F.; Higashida, R. T.
Exclude	Exclude	Low directness for this focused narrative case-based review.	Q1	1	2000	Lee, K. H.	Vascular complications in lumbar spinal surgery: percutaneous endovascular treatment.	Cardiovascular and interventional radiology	10.1007/s002709910012	Lee, K. H.; Park, J. H.; Chung, J. W.; Han, J. K.; Shin, S. J.; Kang, H. S.
Exclude	Exclude	Low directness for this focused narrative case-based review.	Q6	1	2001	Chen, C. C.	Aneurysms of the lateral spinal artery: report of two cases.	Neurosurgery	10.1097/00006123-200104000-00057	Chen, C. C.; Bellon, R. J.; Ogilvy, C. S.; Putman, C. M.
Exclude	Exclude	Low directness for this focused narrative case-based review.	Q2	1	2001	Shanno, G. B.	Assessment of acutely unsuccessful attempts at detachable coiling in intracranial aneurysms.	Neurosurgery	10.1097/00006123-200105000-00019	Shanno, G. B.; Armonda, R. A.; Benitez, R. P.; Rosenwasser, R. H.
Exclude	Exclude	Low directness for this focused narrative case-based review.	Q2	1	2001	Tokunaga, K.	Coil embolization of intradural pseudoaneurysms caused by arterial injury during surgery: report of two cases.	AJNR. American journal of neuroradiology		Tokunaga, K.; Kusaka, N.; Nakashima, H.; Date, I.; Ohmoto, T.
Exclude	Exclude	Low directness for this focused narrative case-based review.	Q6	1	2001	Hoh, B. L.	Combined surgical and endovascular techniques of flow alteration to treat fusiform and complex wide-necked intracranial aneurysms that are unsuitable for clipping or coil embolization.	Journal of neurosurgery	10.3171/jns.2001.95.1.0024	Hoh, B. L.; Putman, C. M.; Budzik, R. F.; Carter, B. S.; Ogilvy, C. S.
Exclude	Exclude	Low directness for this focused narrative case-based review.	Q2	1	2001	Matsumaru, Y.	Rupture of Aneurysms during and after Embolization with Guglielmi Detachable Coils.	Interventional neuroradiology : journal of peritherapeutic neuroradiology, surgical procedures and related neurosciences	10.1177/15910199010070S112	Matsumaru, Y.; Sonobe, M.; Nakai, Y.; Takahashi, S.; Nose, T.
Exclude	Exclude	Low directness for this focused narrative case-based review.	Q1	1	2001	Vicentini, C. A.	Testicular ultrastructure and morphology of the seminal pathway in Prochilodus scrofa.	Journal of submicroscopic cytology and pathology		Vicentini, C. A.; Franceschini-Vicentini, I. B.; Benetti, E. J.; Orsi, A. M.
Exclude	Exclude	Off-topic for this review, commonly non-intracranial, non-neurovascular, or non-aneurysm embolization.	Q1	1	2002	Dinkel, Hans-Peter	Blunt renal trauma: minimally invasive management with microcatheter embolization experience in nine patients.	Radiology	10.1148/radiol.2233011216	Dinkel, Hans-Peter; Danuser, Hansjörg; Triller, Jürgen
Exclude	Exclude	Low directness for this focused narrative case-based review.	Q2	1	2002	Horowitz, Michael B.	Delayed rupture of a previously coiled unruptured anterior communicating artery aneurysm: case report.	Neurosurgery		Horowitz, Michael B.; Jungreis, Charles A.; Genevro, Julie
Exclude	Exclude	Off-topic for this review, commonly non-intracranial, non-neurovascular, or non-aneurysm embolization.	Q1	1	2002	Carucci, Laura R.	Evaluation of patients with jejunostomy tubes: imaging findings.	Radiology	10.1148/radiol.2231010961	Carucci, Laura R.; Levine, Marc S.; Rubesin, Stephen E.; Laufer, Igor; Assad, Sameh; Herlinger, Hans
Exclude	Exclude	Off-topic for this review, commonly non-intracranial, non-neurovascular, or non-aneurysm embolization.	Q1	1	2002	Ricci, Michael A.	Successful endovascular treatment of a ruptured internal iliac aneurysm.	Journal of vascular surgery	10.1067/mva.2002.123329	Ricci, Michael A.; Najarian, Kenneth; Healey, Christopher T.
Exclude	Exclude	Off-topic for this review, commonly non-intracranial, non-neurovascular, or non-aneurysm embolization.	Q1	1	2002	Matthew, Candace B.	Tissue-specific extravasation of albumin-bound Evans blue in hypothermic and rewarmed rats.	Canadian journal of physiology and pharmacology	10.1139/y02-044	Matthew, Candace B.; Sils, Ingrid V.; Bastille, Amy M.
Exclude	Exclude	Low directness for this focused narrative case-based review.	Q1	1	2002	Sato, Kiyotaka	[Re-bleeding during embolization of ruptured cerebral aneurysms by Guglielmi detachable coil].	Masui. The Japanese journal of anesthesiology		Sato, Kiyotaka; Kato, Masato
Exclude	Exclude	Low directness for this focused narrative case-based review.	Q6; Q7	2	2003	Bendok, Bernard R.	Coil embolization of intracranial aneurysms.	Neurosurgery		Bendok, Bernard R.; Hanel, Ricardo A.; Hopkins, L. Nelson
Exclude	Exclude	Low directness for this focused narrative case-based review.	Q2	1	2003	Kojima, T.	Coil retrieval following embolization of cerebral aneurysms.	Interventional neuroradiology : journal of peritherapeutic neuroradiology, surgical procedures and related neurosciences	10.1177/15910199030090S121	Kojima, T.; Miyachi, S.; Negoro, M.; Nakabayashi, K.; Fukui, K.; Takahashi, I.; Sahara, Y.; Suzuki, O.; Hattori, K.; Kobayashi, N.; Hattori, K.; Nakai, K.; Yoshida, J.
Exclude	Exclude	Low directness for this focused narrative case-based review.	Q2	1	2003	Kim, B.	Endovascular treatment of traumatic intracranial aneurysm in an infant. A case report.	Interventional neuroradiology : journal of peritherapeutic neuroradiology, surgical procedures and related neurosciences	10.1177/159101990300900210	Kim, B.; Lee, S. K.; Terbrugge, K. G.
Exclude	Exclude	Off-topic for this review, commonly non-intracranial, non-neurovascular, or non-aneurysm embolization.	Q1	1	2003	Spessotto, Paola	Preferential locomotion of leukemic cells towards laminin isoforms 8 and 10.	Matrix biology : journal of the International Society for Matrix Biology	10.1016/s0945-053x(03)00050-7	Spessotto, Paola; Gronkowska, Anna; Deutzmann, Rainer; Perris, Roberto; Colombatti, Alfonso
Exclude	Exclude	Low directness for this focused narrative case-based review.	Q2	1	2003	Miyachi, S.	Treatment Strategy for Cerebral Aneurysms Based on the Evidence of the Efficacy of GDC Embolization.	Interventional neuroradiology : journal of peritherapeutic neuroradiology, surgical procedures and related neurosciences	10.1177/15910199030090S106	Miyachi, S.; Negoro, M.; Sahara, Y.; Suzuki, O.; Hattori, K.; Kobayashi, N.; Kojima, T.; Handa, T.; Nakabayashi, K.; Takahashi, I.; Fukui, K.; Iwakoshi, T.; Hattori, T.; Okamoto, T.; Yoshida, J.
Exclude	Exclude	Off-topic for this review, commonly non-intracranial, non-neurovascular, or non-aneurysm embolization.	Q1; Q4	2	2003	Wanke, Isabel	Treatment of wide-necked intracranial aneurysms with a self-expanding stent system: initial clinical experience.	AJNR. American journal of neuroradiology		Wanke, Isabel; Doerfler, Arnd; Schoch, Beate; Stolke, Dietmar; Forsting, Michael
Exclude	Exclude	Off-topic for this review, commonly non-intracranial, non-neurovascular, or non-aneurysm embolization.	Q1	1	2003	Pitton, M. B.	[Endovascular therapy of abdominal aortic aneurysm: results of a mid-term follow-up].	RoFo : Fortschritte auf dem Gebiete der Rontgenstrahlen und der Nuklearmedizin	10.1055/s-2003-42881	Pitton, M. B.; Schweitzer, H.; Herber, S.; Schmiedt, W.; Neufang, A.; Düber, C.; Thelen, M.
Exclude	Exclude	Off-topic for this review, commonly non-intracranial, non-neurovascular, or non-aneurysm embolization.	Q1	1	2003	Kaneko, Takuji	[Transcatheter arterial embolization for bleeding of prostatic artery after prostate biopsy].	Nihon Hinyokika Gakkai zasshi. The japanese journal of urology	10.5980/jpnjurol1989.94.693	Kaneko, Takuji; Suzuki, Toru; Matsushita, Nozomi; Yoshida, Ikuhiko
Exclude	Exclude	Off-topic for this review, commonly non-intracranial, non-neurovascular, or non-aneurysm embolization.	Q1	1	2004	Ido, Kouki	Case of hemorrhagic pancreatic pseudocyst in which ultrasound imaging was useful.	Journal of medical ultrasonics (2001)	10.1007/s10396-003-0002-7	Ido, Kouki; Isobe, Kuniko; Kimura, Keiichi; Adachi, Masazumi; Tsuruta, Ryuichi; Ono, Keiko; Kitamura, Naomi; Toshimitsu, Kyotaro; Yokota, Toru
Exclude	Exclude	Off-topic for this review, commonly non-intracranial, non-neurovascular, or non-aneurysm embolization.	Q1	1	2004	Chatziioannou, A.	Effects of superselective embolization for renal vascular injuries on renal parenchyma and function.	European journal of vascular and endovascular surgery : the official journal of the European Society for Vascular Surgery	10.1016/j.ejvs.2004.05.003	Chatziioannou, A.; Brountzos, E.; Primetis, E.; Malagari, K.; Sofocleous, C.; Mourikis, D.; Kelekis, D.
Exclude	Exclude	Off-topic for this review, commonly non-intracranial, non-neurovascular, or non-aneurysm embolization.	Q1	1	2004	Bierdrager, Edwin	Emergency stenting to control massive bleeding of injured iliac artery following lumbar disk surgery.	Neuroradiology	10.1007/s00234-004-1198-y	Bierdrager, Edwin; Van Rooij, Willem Jan; Sluzewski, Menno
Exclude	Exclude	Low directness for this focused narrative case-based review.	Q1; Q4	2	2004	Piotin, Michel	Endovascular treatment of anterior choroidal artery aneurysms.	AJNR. American journal of neuroradiology		Piotin, Michel; Mounayer, Charbel; Spelle, Laurent; Williams, Marc T.; Moret, Jacques
Exclude	Exclude	Low directness for this focused narrative case-based review.	Q1	1	2004	Gouletsou, P. G.	Experimentally induced orchitis associated with Arcanobacterium pyogenes: clinical, ultrasonographic, seminological and pathological features.	Theriogenology	10.1016/j.theriogenology.2004.01.008	Gouletsou, P. G.; Fthenakis, G. C.; Cripps, P. J.; Papaioannou, N.; Lainas, T.; Psalla, D.; Amiridis, G. S.
Exclude	Exclude	Off-topic for this review, commonly non-intracranial, non-neurovascular, or non-aneurysm embolization.	Q1	1	2004	Kanda, Tomohiro	Hepatic pseudoaneurysm ruptured into the jejunal limb after hepatectomy for the treatment of gall bladder carcinoma.	Journal of Nippon Medical School = Nippon Ika Daigaku zasshi	10.1272/jnms.71.213	Kanda, Tomohiro; Tajiri, Takashi; Yoshida, Hiroshi; Mamada, Yasuhiro; Taniai, Nobuhiko; Kawano, Youichi; Mizuguchi, Yoshiaki; Shimizu, Tetsuya; Takahashi, Tsubasa; Yokomuro, Shigeki; Arima, Yasuo; Akimaru, Koho; Kumazaki, Tatsuo
Exclude	Exclude	Off-topic for this review, commonly non-intracranial, non-neurovascular, or non-aneurysm embolization.	Q1	1	2004	Green, Bryan T.	Massive gastrointestinal hemorrhage due to rupture of a donor pancreatic artery pseudoaneurysm in a pancreas transplant patient.	Clinical transplantation	10.1111/j.1399-0012.2004.00111.x	Green, Bryan T.; Tuttle-Newhall, Janet; Suhocki, Paul; Smith, Stephen R.; O'Connor, J. Barry
Exclude	Exclude	Off-topic for this review, commonly non-intracranial, non-neurovascular, or non-aneurysm embolization.	Q1	1	2004	Kish, John William	N-butyl cyanoacrylate embolization for control of acute arterial hemorrhage.	Journal of vascular and interventional radiology : JVIR	10.1097/01.rvi.0000133505.84588.8c	Kish, John William; Katz, Michael D.; Marx, M. Victoria; Harrell, Donald S.; Hanks, Sue E.
Exclude	Exclude	Off-topic for this review, commonly non-intracranial, non-neurovascular, or non-aneurysm embolization.	Q1	1	2004	Pieri, Stefano	Percutaneous management of hemorrhages in pelvic fractures.	La Radiologia medica		Pieri, Stefano; Agresti, Paolo; Morucci, Maurizio; De' Medici, Lorenzo; Galluzzo, Michele; Oransky, Michel
Exclude	Exclude	Low directness for this focused narrative case-based review.	Q1	1	2004	Hornyak, M.	Ruptured intrasellar superior hypophyseal artery aneurysm presenting with pure subdural haematoma. Case report.	Interventional neuroradiology : journal of peritherapeutic neuroradiology, surgical procedures and related neurosciences	10.1177/159101990401000106	Hornyak, M.; Hillard, V.; Nwagwu, C.; Zablow, B. C.; Murali, R.
Exclude	Exclude	Low directness for this focused narrative case-based review.	Q1	1	2004	Arellano-Rodrigo, E.	Successful treatment by selective arterial embolization of severe retroperitoneal hemorrhage secondary to bone marrow biopsy in post-polycythemic myelofibrosis.	Annals of hematology	10.1007/s00277-003-0683-4	Arellano-Rodrigo, E.; Real, M. I.; Muntañola, A.; Burrel, M.; Rozman, M.; Fraire, G. V.; Cervantes, F.
Exclude	Exclude	Low directness for this focused narrative case-based review.	Q2	1	2004	Veznedaroglu, Erol	Surgically treated aneurysms previously coiled: lessons learned.	Neurosurgery	10.1227/01.neu.0000103223.90054.c2	Veznedaroglu, Erol; Benitez, Ronald P.; Rosenwasser, Robert H.
Exclude	Exclude	Off-topic for this review, commonly non-intracranial, non-neurovascular, or non-aneurysm embolization.	Q1	1	2004	Martí, Vicens	[Cardiac perforation complicated by cardiac tamponade and sealed with metallic coils].	Revista espanola de cardiologia		Martí, Vicens; Castaño, Carlos; Guiteras, Pere; Vallés, Ermengol; Domínguez de Rozas, José M.; Augé, Josep M.
Exclude	Exclude	Off-topic for this review, commonly non-intracranial, non-neurovascular, or non-aneurysm embolization.	Q1	1	2005	Ito, T.	An arteriovenous fistula between the internal mammary artery and the pulmonary vein following blunt chest trauma.	Cardiovascular and interventional radiology	10.1007/s00270-004-9111-y	Ito, T.; Sakamoto, Toshihisa; Norio, Hirofumi; Kaji, Tatsumi; Okada, Yoshiaki
Exclude	Exclude	Off-topic for this review, commonly non-intracranial, non-neurovascular, or non-aneurysm embolization.	Q1	1	2005	Sofocleous, Constantinos T.	Angiographic findings and embolotherapy in renal arterial trauma.	Cardiovascular and interventional radiology	10.1007/s00270-004-0042-4	Sofocleous, Constantinos T.; Hinrichs, Clay; Hubbi, Basil; Brountzos, Elias; Kaul, Sanjeev; Kannarkat, George; Bahramipour, Philip; Barone, Alison; Contractor, Daniel G.; Shah, Tanmaya
Exclude	Exclude	Low directness for this focused narrative case-based review.	Q6	1	2005	Tummala, Ramachandra P.	Contemporary management of incidental intracranial aneurysms.	Neurosurgical focus	10.3171/foc.2005.18.1.10	Tummala, Ramachandra P.; Başkaya, Mustafa K.; Heros, Roberto C.
Exclude	Exclude	Low directness for this focused narrative case-based review.	Q1	1	2005	Sofocleous, Constantinos T.	Embolization of isolated lumbar artery injuries in trauma patients.	Cardiovascular and interventional radiology	10.1007/s00270-003-0117-7	Sofocleous, Constantinos T.; Hinrichs, Clay R.; Hubbi, Basil; Doddakashi, Satish; Bahramipour, Philip; Schubert, Johanna
Exclude	Exclude	Low directness for this focused narrative case-based review.	Q1	1	2005	Iijima, Akira	Endovascular treatment with coils of 149 middle cerebral artery berry aneurysms.	Radiology	10.1148/radiol.2372041015	Iijima, Akira; Piotin, Michel; Mounayer, Charbel; Spelle, Laurent; Weill, Alain; Moret, Jacques
Exclude	Exclude	Off-topic for this review, commonly non-intracranial, non-neurovascular, or non-aneurysm embolization.	Q1	1	2005	Bruens, M. L.	Haemobilia 2 weeks after a low thoracic stab wound.	HPB : the official journal of the International Hepato Pancreato Biliary Association	10.1080/13651820410033689	Bruens, M. L.; De Smet, Aaea; Vroegindeweij, D.; Haverlag, R.; Van Der Harst, E.
Exclude	Exclude	Off-topic for this review, commonly non-intracranial, non-neurovascular, or non-aneurysm embolization.	Q1	1	2005	Hagiwara, Akiyoshi	Life-threatening subcutaneous hemorrhage following minor blunt trauma in an elderly patient taking ticlopidine and aspirin: a case report.	Emergency radiology	10.1007/s10140-005-0446-8	Hagiwara, Akiyoshi; Matsuda, Takeaki; Shimazaki, Shuji
Exclude	Exclude	Low directness for this focused narrative case-based review.	Q2	1	2005	Song, Joon K.	Multiple cerebral aneurysms in a neonate: occlusion and rupture.	Journal of neurosurgery	10.3171/ped.2005.102.1.0081	Song, Joon K.; Niimi, Yasunari; Brisman, Jonathan L.; Fernandez, Patricia M.; Berenstein, Alejandro
Exclude	Exclude	Off-topic for this review, commonly non-intracranial, non-neurovascular, or non-aneurysm embolization.	Q1	1	2005	Haan, James M.	Nonoperative management of blunt splenic injury: a 5-year experience.	The Journal of trauma	10.1097/01.ta.0000154575.49388.74	Haan, James M.; Bochicchio, Grant V.; Kramer, N.; Scalea, Thomas M.
Exclude	Exclude	Off-topic for this review, commonly non-intracranial, non-neurovascular, or non-aneurysm embolization.	Q1	1	2005	Hagiwara, Akiyoshi	Relationship between pseudoaneurysm formation and biloma after successful transarterial embolization for severe hepatic injury: permanent embolization using stainless steel coils prevents pseudoaneurysm formation.	The Journal of trauma	10.1097/01.ta.0000171457.18637.69	Hagiwara, Akiyoshi; Tarui, Takehiko; Murata, Atsuo; Matsuda, Takeaki; Yamaguti, Yoshihiro; Shimazaki, Shuji
Exclude	Exclude	Low directness for this focused narrative case-based review.	Q2	1	2005	Hamel, W.	Surgical treatment of a basilar perforator aneurysm not accessible to endovascular treatment.	Acta neurochirurgica	10.1007/s00701-005-0615-2	Hamel, W.; Grzyska, U.; Westphal, M.; Kehler, U.
Exclude	Exclude	Low directness for this focused narrative case-based review.	Q2	1	2005	Suyama, K.	Surgical treatment of unruptured cerebral aneurysms in the elderly.	Acta neurochirurgica. Supplement	10.1007/3-211-27911-3_15	Suyama, K.; Kaminogo, M.; Yonekura, M.; Baba, H.; Nagata, I.
Exclude	Exclude	Low directness for this focused narrative case-based review.	Q2	1	2005	Bonafé, A.	[Acutely ruptured intracranial aneurysms treated with GDC coils. Results from a single center over a period of 5 years].	Neuro-Chirurgie	10.1016/s0028-3770(05)83471-x	Bonafé, A.; Picot, M. C.; Jean, B.; Bourbotte, G.; Seris, C.; Margarot, M.; Khoury, K.; Coubes, P.; Segnarbieux, F.
Exclude	Exclude	Low directness for this focused narrative case-based review.	Q1	1	2006	Horowitz, Michael	Clinical and anatomic outcomes after endovascular coiling of middle cerebral artery aneurysms: report on 30 treated aneurysms and review of the literature.	Surgical neurology	10.1016/j.surneu.2005.12.022	Horowitz, Michael; Gupta, Rishi; Gologorsky, Yakov; Jovin, Tudor; Genevro, Julie; Levy, Elad; Kassam, Amin
Exclude	Exclude	Low directness for this focused narrative case-based review.	Q1; Q3	2	2006	Koebbe, Christopher J.	Endovascular management of intracranial aneurysms: current experience and future advances.	Neurosurgery	10.1227/01.NEU.0000237512.10529.58	Koebbe, Christopher J.; Veznedaroglu, Erol; Jabbour, Pascal; Rosenwasser, Robert H.
Exclude	Exclude	Low directness for this focused narrative case-based review.	Q1	1	2006	Kickuth, Ralph	Endovascular treatment of arterial injury as an uncommon complication after orthopedic surgery.	Journal of vascular and interventional radiology : JVIR	10.1097/01.RVI.0000217929.35607.15	Kickuth, Ralph; Anderson, Suzannne; Kocovic, Leonardo; Ludwig, Karin; Siebenrock, Klaus; Triller, Jürgen
Exclude	Exclude	Low directness for this focused narrative case-based review.	Q1	1	2006	Szikora, I.	Endovascular treatment of intracranial aneurysms with parent vessel reconstruction using balloon and self expandable stents.	Acta neurochirurgica	10.1007/s00701-006-0785-6	Szikora, I.; Berentei, Z.; Kulcsar, Z.; Barath, K.; Berez, A.; Bose, A.; Nyary, I.
Exclude	Exclude	Low directness for this focused narrative case-based review.	Q1; Q4	2	2006	Murayama, Yuichi	Initial clinical experience with matrix detachable coils for the treatment of intracranial aneurysms.	Journal of neurosurgery	10.3171/jns.2006.105.2.192	Murayama, Yuichi; Viñuela, Fernando; Ishii, Akira; Nien, Yih-Lin; Yuki, Ichiro; Duckwiler, Gary; Jahan, Reza
Exclude	Exclude	Off-topic for this review, commonly non-intracranial, non-neurovascular, or non-aneurysm embolization.	Q1	1	2006	Smith, Hadley E.	Splenic artery embolization: Have we gone too far?	The Journal of trauma	10.1097/01.ta.0000235920.92385.2b	Smith, Hadley E.; Biffl, Walter L.; Majercik, Sarah D.; Jednacz, Jeff; Lambiase, Robert; Cioffi, William G.
Exclude	Exclude	Low directness for this focused narrative case-based review.	Q1	1	2007	Darsaut, T. E.	Endovascular management of an embedded intracranial knife.	The Canadian journal of neurological sciences. Le journal canadien des sciences neurologiques	10.1017/s0317167100007368	Darsaut, T. E.; Ashforth, R. A.; Chow, M. M.; Findlay, J. M.
Exclude	Exclude	Off-topic for this review, commonly non-intracranial, non-neurovascular, or non-aneurysm embolization.	Q1	1	2007	Eriksson, L.-G.	Massive postpartum hemorrhage treated with transcatheter arterial embolization: technical aspects and long-term effects on fertility and menstrual cycle.	Acta radiologica (Stockholm, Sweden : 1987)	10.1080/02841850701370683	Eriksson, L.-G.; Mulic-Lutvica, A.; Jangland, L.; Nyman, R.
Exclude	Exclude	Low directness for this focused narrative case-based review.	Q2	1	2007	Sekhar, Laligam N.	Microsurgical management of anterior communicating artery aneurysms.	Neurosurgery	10.1227/01.neu.0000303980.96504.d9	Sekhar, Laligam N.; Natarajan, Sabareesh K.; Britz, Gavin W.; Ghodke, Basavaraj
Exclude	Exclude	Off-topic for this review, commonly non-intracranial, non-neurovascular, or non-aneurysm embolization.	Q1	1	2007	Hartung, Olivier	Treatment of an early type II endoleak causing hemorrhage after endovascular aneurysm repair for ruptured abdominal aortic aneurysm.	Journal of vascular surgery	10.1016/j.jvs.2007.01.021	Hartung, Olivier; Vidal, Vincent; Marani, Ivo; Saran, Anthony; Bartoli, Jean Michel; Alimi, Yves S.
Exclude	Exclude	Off-topic for this review, commonly non-intracranial, non-neurovascular, or non-aneurysm embolization.	Q1	1	2007	Ruurda, J. P.	[Successful treatment of splenic haemorrhages with preservation of the spleen by means of selective catheterisation and embolisation of the splenic artery].	Nederlands tijdschrift voor geneeskunde		Ruurda, J. P.; Looij, B. G.; Rutten, M.; Zwemmer, A.; Bosscha, K.
Exclude	Exclude	Low directness for this focused narrative case-based review.	Q1; Q4	2	2008	Lim, Yong Cheol	Combined endovascular and microsurgical procedures as complementary approaches in the treatment of a single intracranial aneurysm.	Journal of Korean Neurosurgical Society	10.3340/jkns.2008.43.1.21	Lim, Yong Cheol; Shin, Yong Sam; Chung, Joonho
Exclude	Exclude	Low directness for this focused narrative case-based review.	Q1	1	2008	Brisman, J. L.	Contrast enhancement hyperdensity after endovascular coiling of intracranial aneurysms.	AJNR. American journal of neuroradiology	10.3174/ajnr.A0844	Brisman, J. L.; Jilani, M.; McKinney, J. S.
Exclude	Exclude	Off-topic for this review, commonly non-intracranial, non-neurovascular, or non-aneurysm embolization.	Q1	1	2008	Janjua, Nazli	Covered stent graft for treatment of a pseudoaneurysm and carotid blowout syndrome.	Journal of vascular and interventional neurology		Janjua, Nazli; Alkawi, Ammar; Georgiadis, Alexandros L.; Kirmani, Jawad F.; Qureshi, Adnan I.
Exclude	Exclude	Off-topic for this review, commonly non-intracranial, non-neurovascular, or non-aneurysm embolization.	Q1	1	2008	Moses, V.	Cystic artery pseudoaneurysm after laparoscopic cholecystectomy presenting as haemobilia: a case report.	Tropical gastroenterology : official journal of the Digestive Diseases Foundation		Moses, V.; Keshava, S. N.; Wann, V. Cornerstone; Joseph, P.; Sitaram, V.
Exclude	Exclude	Low directness for this focused narrative case-based review.	Q2	1	2008	Saponiero, R.	Distal anterior cerebral artery aneurysms: endovascular or surgical treatment? A case report.	The neuroradiology journal	10.1177/197140090802100217	Saponiero, R.; Toriello, A.; Locatelli, G.; Pugliese, N. D.; Napoli, A. N.; Napoli, M.; Siani, A.; Cuomo, G.; Panza, M. P.; Narciso, N.; Posteraro, L.
Exclude	Exclude	Off-topic for this review, commonly non-intracranial, non-neurovascular, or non-aneurysm embolization.	Q1	1	2008	Lenton, J.	Embolization of renal angiomyolipoma: immediate complications and long-term outcomes.	Clinical radiology	10.1016/j.crad.2008.02.005	Lenton, J.; Kessel, D.; Watkinson, A. F.
Exclude	Exclude	Off-topic for this review, commonly non-intracranial, non-neurovascular, or non-aneurysm embolization.	Q1	1	2008	Akpinar, Erhan	Endovascular management of life-threatening retroperitoneal bleeding.	ANZ journal of surgery	10.1111/j.1445-2197.2008.04148.x	Akpinar, Erhan; Peynircioglu, Bora; Turkbey, Baris; Cil, Barbaros E.; Balkanci, Ferhun
Exclude	Exclude	Low directness for this focused narrative case-based review.	Q1	1	2008	Nguyen, Thanh N.	Endovascular trapping of a vertebral artery segment to control PICA origin tearing.	Journal of neuroimaging : official journal of the American Society of Neuroimaging	10.1111/j.1552-6569.2007.00195.x	Nguyen, Thanh N.; Roy, Daniel; Guilbert, Francois; Raymond, Jean; Weill, Alain
Exclude	Exclude	Low directness for this focused narrative case-based review.	Q1	1	2008	Gallas, S.	Feasibility, procedural morbidity and mortality, and long-term follow-up of endovascular treatment of 321 unruptured aneurysms.	AJNR. American journal of neuroradiology	10.3174/ajnr.A0757	Gallas, S.; Drouineau, J.; Gabrillargues, J.; Pasco, A.; Cognard, C.; Pierot, L.; Herbreteau, D.
Exclude	Exclude	Low directness for this focused narrative case-based review.	Q1	1	2008	Viñuela, Fernando	Guglielmi detachable coil embolization of acute intracranial aneurysm: perioperative anatomical and clinical outcome in 403 patients. 1997.	Journal of neurosurgery	10.3171/JNS/2008/108/4/0832	Viñuela, Fernando; Duckwiler, Gary; Mawad, Michel
Exclude	Exclude	Low directness for this focused narrative case-based review.	Q5	1	2008	Tumialán, Luis M.	Intracranial hemorrhage associated with stent-assisted coil embolization of cerebral aneurysms: a cautionary report.	Journal of neurosurgery	10.3171/JNS/2008/108/6/1122	Tumialán, Luis M.; Zhang, Y. Jonathan; Cawley, C. Michael; Dion, Jacques E.; Tong, Frank C.; Barrow, Daniel L.
Exclude	Exclude	Off-topic for this review, commonly non-intracranial, non-neurovascular, or non-aneurysm embolization.	Q2	1	2008	Park, Dong-Hyuk	Multiple intracranial aneurysms with intraventricular hemorrhage in a child with unilateral fibromuscular dysplasia of the renal artery.	Pediatric neurosurgery	10.1159/000180304	Park, Dong-Hyuk; Kang, Shin-Hyuk; Lim, Dong-Jun; Kwon, Taek-Hyun; Park, Jung-Yul; Chung, Yong-Gu; Lee, Hoon-Kap
Exclude	Exclude	Off-topic for this review, commonly non-intracranial, non-neurovascular, or non-aneurysm embolization.	Q1; Q4	2	2008	Elijovich, Lucas	Predictors and outcomes of intraprocedural rupture in patients treated for ruptured intracranial aneurysms: the CARAT study.	Stroke	10.1161/STROKEAHA.107.504670	Elijovich, Lucas; Higashida, Randall T.; Lawton, Michael T.; Duckwiler, Gary; Giannotta, Steven; Johnston, S. Claiborne
Exclude	Exclude	Low directness for this focused narrative case-based review.	Q2	1	2008	Ortiz, R.	Rate of Recanalization and Safety of Endovascular Embolization of Intracranial Saccular Aneurysms Framed with GDC 360 Coils.	Interventional neuroradiology : journal of peritherapeutic neuroradiology, surgical procedures and related neurosciences	10.1177/159101990801400405	Ortiz, R.; Song, J.; Niimi, Y.; Berenstein, A.
Exclude	Exclude	Off-topic for this review, commonly non-intracranial, non-neurovascular, or non-aneurysm embolization.	Q1	1	2008	Taneja, M.	Renal vascular injuries following nephron-sparing surgery and their endovascular management.	Singapore medical journal		Taneja, M.; Tan, K. T.
Exclude	Exclude	Low directness for this focused narrative case-based review.	Q3	1	2008	Mordasini, Pasquale	Stent placement in the endovascular treatment of intracranial aneurysms.	Swiss medical weekly	10.4414/smw.2008.12396	Mordasini, Pasquale; Walser, Amanda; Gralla, Jan; Wiest, Roland; Ozdoba, Christoph; Reinert, Michael; Schroth, Gerhard
Exclude	Exclude	Low directness for this focused narrative case-based review.	Q3	1	2008	Wakhloo, Ajay K.	Stent-assisted reconstructive endovascular repair of cranial fusiform atherosclerotic and dissecting aneurysms: long-term clinical and angiographic follow-up.	Stroke	10.1161/STROKEAHA.107.512996	Wakhloo, Ajay K.; Mandell, Jake; Gounis, Matthew J.; Brooks, Christopher; Linfante, Italo; Winer, Jesse; Weaver, John P.
Exclude	Exclude	Low directness for this focused narrative case-based review.	Q2	1	2008	Veznedaroglu, Erol	Surgically treated aneurysms previously coiled: lessons learned.	Neurosurgery	10.1227/01.neu.0000333817.87401.74	Veznedaroglu, Erol; Benitez, Ronald P.; Rosenwasser, Robert H.
Exclude	Exclude	Low directness for this focused narrative case-based review.	Q1	1	2008	Guerrero López, F.	[General management in intensive care of patient with spontaneous subarachnoid hemorrhage].	Medicina intensiva	10.1016/s0210-5691(08)76212-0	Guerrero López, F.; de la Linde Valverde, C. M.; Pino Sánchez, F. I.
Exclude	Exclude	Off-topic for this review, commonly non-intracranial, non-neurovascular, or non-aneurysm embolization.	Q2	1	2009	van der Velden, L. B. J.	Acute myocardial infarction complicating subarachnoid haemorrhage.	Netherlands heart journal : monthly journal of the Netherlands Society of Cardiology and the Netherlands Heart Foundation	10.1007/BF03086267	van der Velden, L. B. J.; Otterspoor, L. C.; Schultze Kool, L. J.; Biessels, G. J.; Verheugt, F. W. A.
Exclude	Exclude	Low directness for this focused narrative case-based review.	Q1	1	2009	Bor, A. Stijntje E.	Anosmia after coiling of ruptured aneurysms: prevalence, prognosis, and risk factors.	Stroke	10.1161/STROKEAHA.108.539445	Bor, A. Stijntje E.; Niemansburg, Sophie L.; Wermer, Marieke J. H.; Rinkel, Gabriel J. E.
Exclude	Exclude	Low directness for this focused narrative case-based review.	Q1	1	2009	Fries, Peter	Brain tumor enhancement in magnetic resonance imaging at 3 tesla: intraindividual comparison of two high relaxivity macromolecular contrast media with a standard extracellular gd-chelate in a rat brain tumor model.	Investigative radiology	10.1097/RLI.0b013e31819817ff	Fries, Peter; Runge, Val M.; Bücker, Arno; Schürholz, Hellmut; Reith, Wolfgang; Robert, Philippe; Jackson, Carney; Lanz, Titus; Schneider, Günther
Exclude	Exclude	Off-topic for this review, commonly non-intracranial, non-neurovascular, or non-aneurysm embolization.	Q1	1	2009	Kini, Annapoorna S.	Changing outcomes and treatment strategies for wire induced coronary perforations in the era of bivalirudin use.	Catheterization and cardiovascular interventions : official journal of the Society for Cardiac Angiography & Interventions	10.1002/ccd.22112	Kini, Annapoorna S.; Rafael, Oana C.; Sarkar, Kunal; Rajdev, Sanjay; Jakkula, Madhavi; Mares, Angelica M.; Kaplish, Dheeraj; Krishnan, Prakash; Kim, Michael C.; Sharma, Samin K.
Exclude	Exclude	Off-topic for this review, commonly non-intracranial, non-neurovascular, or non-aneurysm embolization.	Q1	1	2009	Padia, Siddharth A.	Effectiveness of coil embolization in angiographically detectable versus non-detectable sources of upper gastrointestinal hemorrhage.	Journal of vascular and interventional radiology : JVIR	10.1016/j.jvir.2009.01.006	Padia, Siddharth A.; Geisinger, Michael A.; Newman, James S.; Pierce, Gregory; Obuchowski, Nancy A.; Sands, Mark J.
Exclude	Exclude	Off-topic for this review, commonly non-intracranial, non-neurovascular, or non-aneurysm embolization.	Q1	1	2009	Liu, Feng-Yong	Emergency intervention therapy for renal vascular injury.	Chinese journal of traumatology = Zhonghua chuang shang za zhi		Liu, Feng-Yong; Wang, Mao-Qiang; Fan, Qing-Sheng; Wang, Zhi-Jun; Duan, Feng; Song, Peng
Exclude	Exclude	Low directness for this focused narrative case-based review.	Q2	1	2009	Lubicz, Boris	Endovascular treatment of proximal anterior cerebral artery aneurysms.	Neuroradiology	10.1007/s00234-008-0474-7	Lubicz, Boris; Bruneau, Michaël; Dewindt, Aloys; Lefranc, Florence; Balériaux, Danielle; De Witte, Olivier
Exclude	Exclude	Low directness for this focused narrative case-based review.	Q2	1	2009	Martin, Gemma Escartin	Olfactory dysfunction after subarachnoid hemorrhage caused by ruptured aneurysms of the anterior communicating artery. Clinical article.	Journal of neurosurgery	10.3171/2008.11.JNS08827	Martin, Gemma Escartin; Junqué, Carme; Juncadella, Montserrat; Gabarrós, Andreu; de Miquel, Maria Angels; Rubio, Francisco
Exclude	Exclude	Off-topic for this review, commonly non-intracranial, non-neurovascular, or non-aneurysm embolization.	Q1	1	2009	Bellingham, Geoff A.	Proximal splenic artery embolization in the management of splenic rupture.	Pediatric critical care medicine : a journal of the Society of Critical Care Medicine and the World Federation of Pediatric Intensive and Critical Care Societies	10.1097/PCC.0b013e31818e38fb	Bellingham, Geoff A.; Kribs, Stewart; Kornecki, Anat; Scott, Leslie; Leaker, Michael; Fraser, Douglas D.
Exclude	Exclude	Low directness for this focused narrative case-based review.	Q3	1	2009	Hong, Bo	Semi-jailing technique for coil embolization of complex, wide-necked intracranial aneurysms.	Neurosurgery	10.1227/01.NEU.0000356983.23189.16	Hong, Bo; Patel, Neil V.; Gounis, Matthew J.; DeLeo, Michael J. 3rd; Linfante, Italo; Wojak, Joan C.; Wakhloo, Ajay K.
Exclude	Exclude	Off-topic for this review, commonly non-intracranial, non-neurovascular, or non-aneurysm embolization.	Q1	1	2009	Lüdemann, Lutz	Simultaneous quantification of perfusion and permeability in the prostate using dynamic contrast-enhanced magnetic resonance imaging with an inversion-prepared dual-contrast sequence.	Annals of biomedical engineering	10.1007/s10439-009-9645-x	Lüdemann, Lutz; Prochnow, Daniel; Rohlfing, Torsten; Franiel, Tobias; Warmuth, Carsten; Taupitz, Matthias; Rehbein, Hagen; Beyersdorff, Dirk
Exclude	Exclude	Low directness for this focused narrative case-based review.	Q3	1	2009	Klisch, Joachim	Stent-assisted coil embolization of posterior circulation aneurysms using solitaire ab: preliminary experience.	Neurosurgery	10.1227/01.NEU.0000348295.44970.C8	Klisch, Joachim; Eger, Cornelia; Sychra, Vojtech; Strasilla, Christoph; Basche, Steffen; Weber, Johannes
Exclude	Exclude	Off-topic for this review, commonly non-intracranial, non-neurovascular, or non-aneurysm embolization.	Q1	1	2009	Hara, Keisuke	Successful management of a symptomatic splenic artery aneurysm with transcatheter embolization.	Journal of Nippon Medical School = Nippon Ika Daigaku zasshi	10.1272/jnms.76.308	Hara, Keisuke; Yoshida, Hiroshi; Taniai, Nobuhiko; Mineta, Sho; Kawano, Youichi; Uchida, Eiji
Exclude	Exclude	Low directness for this focused narrative case-based review.	Q2	1	2009	Hayashi, Kentaro	[Retrieval of migrated microcatheter with retrieval forceps during cerebral aneurysm embolization: a case report].	No shinkei geka. Neurological surgery		Hayashi, Kentaro; Kitagawa, Naoki; Morikawa, Minoru; Morofuji, Yoichi; Suyama, Kazuhiko; Nagata, Izumi
Exclude	Exclude	Off-topic for this review, commonly non-intracranial, non-neurovascular, or non-aneurysm embolization.	Q1	1	2010	Morita, Seiji	Arterial embolization for iatrogenic life-threatening bleeding from subcutaneous hypervascular tumor in prone position.	Chinese journal of traumatology = Zhonghua chuang shang za zhi		Morita, Seiji; Tsuji, Tomoatsu; Sawamoto, Toru; Aoki, Hiromichi; Miura, Naoya; Otsuka, Hiroyuki; Inokuchi, Sadaki
Exclude	Exclude	Low directness for this focused narrative case-based review.	Q2	1	2010	Elhammady, Mohamed Samy	Carotid artery sacrifice for unclippable and uncoilable aneurysms: endovascular occlusion vs common carotid artery ligation.	Neurosurgery	10.1227/NEU.0b013e3181f076ac	Elhammady, Mohamed Samy; Wolfe, Stacey Quintero; Farhat, Hamad; Ali Aziz-Sultan, Mohammad; Heros, Roberto C.
Exclude	Exclude	Low directness for this focused narrative case-based review.	Q1	1	2010	Sadato, A.	Endovascular treatment of vertebral artery dissection using stents and coils: its pitfall and technical considerations.	Minimally invasive neurosurgery : MIN	10.1055/s-0030-1269873	Sadato, A.; Maeda, S.; Hayakawa, M.; Kato, Y.; Sano, H.; Hirose, Y.; Miyamoto, S.; Hashimoto, N.
Exclude	Exclude	Low directness for this focused narrative case-based review.	Q1	1	2010	Farhat, Hamad Issam	N-Butyl-2-cyanoacrylate use in intraoperative ruptured aneurysms as a salvage rescue: case report.	Neurosurgery	10.1227/01.NEU.0000370014.67631.FF	Farhat, Hamad Issam; Elhammady, Mohamed Samy; Aziz-Sultan, Mohammad Ali
Exclude	Exclude	Low directness for this focused narrative case-based review.	Q2	1	2010	Hayashi, Kentaro	Recurrence of subarachnoid hemorrhage due to the rupture of cerebral aneurysms in a patient with Sjögren's syndrome. Case report.	Neurologia medico-chirurgica	10.2176/nmc.50.658	Hayashi, Kentaro; Morofuji, Yoichi; Suyama, Kazuhiko; Nagata, Izumi
Exclude	Exclude	Low directness for this focused narrative case-based review.	Q6	1	2010	Colby, Geoffrey P.	Surgical management of aneurysmal subarachnoid hemorrhage.	Neurosurgery clinics of North America	10.1016/j.nec.2009.10.003	Colby, Geoffrey P.; Coon, Alexander L.; Tamargo, Rafael J.
Exclude	Exclude	Off-topic for this review, commonly non-intracranial, non-neurovascular, or non-aneurysm embolization.	Q1	1	2010	Chen, Yung-Fang	Transarterial embolization for control of bleeding in patients with head and neck cancer.	Otolaryngology--head and neck surgery : official journal of American Academy of Otolaryngology-Head and Neck Surgery	10.1016/j.otohns.2009.09.031	Chen, Yung-Fang; Lo, Yu-Chien; Lin, Wei-Ching; Lin, Chien-Hung; Chiang, Hsein-Jar; Chen, Jui-Fen; Shen, Wu-Chung
Exclude	Exclude	Low directness for this focused narrative case-based review.	Q2	1	2010	Hamid, Rana Shoaib	Treatment of intracranial aneurysms using detachable coils; initial results at a university hospital in Pakistan.	JPMA. The Journal of the Pakistan Medical Association		Hamid, Rana Shoaib; Tanveer-ul-Haq; Chishti, Ishtiaq; Azeemuddin, Muhammad; Sajjad, Zafar; Salam, Basit
Exclude	Exclude	Off-topic for this review, commonly non-intracranial, non-neurovascular, or non-aneurysm embolization.	Q1	1	2010	Choi, Sung Kyu	[A case of lower gastrointestinal bleeding caused by primary iliac arterio-colic fistula].	The Korean journal of gastroenterology = Taehan Sohwagi Hakhoe chi		Choi, Sung Kyu; Kim, Young Il; Park, Seon Young; Ki, Won Joo; Ki, Ho Seok; Yoon, Kyoung Won; Choi, Sung Kyu; Rew, Jong Sun
Exclude	Exclude	Low directness for this focused narrative case-based review.	Q2	1	2011	D'Urso, Pietro I.	"Real time" angiographic evidence of "pseudoaneurysm" formation after aneurysm rebleeding.	Neurocritical care	10.1007/s12028-011-9522-y	D'Urso, Pietro I.; Loumiotis, Ioannis; Milligan, Brian D.; Cloft, Harry; Lanzino, Giuseppe
Exclude	Exclude	Off-topic for this review, commonly non-intracranial, non-neurovascular, or non-aneurysm embolization.	Q1	1	2011	Wong, Tiffany C. L.	A comparison of angiographic embolization with surgery after failed endoscopic hemostasis to bleeding peptic ulcers.	Gastrointestinal endoscopy	10.1016/j.gie.2010.11.024	Wong, Tiffany C. L.; Wong, Ka-Tak; Chiu, Philip W. Y.; Teoh, Anthony Y. B.; Yu, Simon C. H.; Au, Kim W. L.; Lau, James Y. W.
Exclude	Exclude	Low directness for this focused narrative case-based review.	Q2	1	2011	Bartoli, Andrea	Acute spinal epidural hematoma and cranial interdural hematoma due to a rupture of a posterior communicating artery aneurysm: case report.	Neurosurgery	10.1227/NEU.0b013e318223bc0c	Bartoli, Andrea; Kotowski, Marc; Pereira, Vitor Mendes; Schaller, Karl
Exclude	Exclude	Off-topic for this review, commonly non-intracranial, non-neurovascular, or non-aneurysm embolization.	Q1	1	2011	Shankar, J. J. S.	Amplatzer vascular plug for occlusion of parent artery in carotid blowout with active extravasation.	Interventional neuroradiology : journal of peritherapeutic neuroradiology, surgical procedures and related neurosciences	10.1177/159101991101700214	Shankar, J. J. S.; Maloney, W. J.; Vandorpe, R.
Exclude	Exclude	Off-topic for this review, commonly non-intracranial, non-neurovascular, or non-aneurysm embolization.	Q1	1	2011	Montag, Sylvia	Delayed haemorrhage after laparoscopic partial nephrectomy: frequency and angiographic findings.	BJU international	10.1111/j.1464-410X.2010.09645.x	Montag, Sylvia; Rais-Bahrami, Soroush; Seideman, Casey A.; Rastinehad, Ardeshir R.; Vira, Manish A.; Kavoussi, Louis R.; Richstone, Lee
Exclude	Exclude	Low directness for this focused narrative case-based review.	Q6	1	2011	Nussbaum, Eric S.	Dissecting peripheral superior cerebellar artery aneurysms: Report of two cases and review of the literature.	Surgical neurology international	10.4103/2152-7806.81731	Nussbaum, Eric S.; Defillo, Archie; Zelensky, Andrea; Stoller, Richard; Nussbaum, Leslie
Exclude	Exclude	Low directness for this focused narrative case-based review.	Q1	1	2011	Nussbaum, Eric S.	Emergency surgical salvage for severe intracranial aneurysm rupture during endovascular coiling procedures not amenable to additional coiling.	Surgical neurology international	10.4103/2152-7806.82329	Nussbaum, Eric S.; Defillo, Archie; Janjua, Tariq M.; Zelensky, Andrea; Tatman, Penny; Stoller, Richard; Lowary, Jodi; Nussbaum, Leslie A.
Exclude	Exclude	Low directness for this focused narrative case-based review.	Q1	1	2011	Brinjikji, Waleed	Endovascular treatment of middle cerebral artery aneurysms: a systematic review and single-center series.	Neurosurgery	10.1227/NEU.0b013e318201d7f4	Brinjikji, Waleed; Lanzino, Giuseppe; Cloft, Harry J.; Rabinstein, Alejandro; Kallmes, David F.
Exclude	Exclude	Low directness for this focused narrative case-based review.	Q2	1	2011	Spiotta, Alejandro M.	Experience with coil embolization of previously clipped aneurysms presenting with rupture.	Journal of neurointerventional surgery	10.1136/jnis.2010.004143	Spiotta, Alejandro M.; Schuette, Albert; Hui, Ferdinand; Gupta, Rishi; Cawley, Charles M.; Moskowitz, Shaye I.
Exclude	Exclude	Off-topic for this review, commonly non-intracranial, non-neurovascular, or non-aneurysm embolization.	Q1	1	2011	Chang, Wei-Chou	Intra-arterial treatment in patients with acute massive gastrointestinal bleeding after endoscopic failure: comparisons between positive versus negative contrast extravasation groups.	Korean journal of radiology	10.3348/kjr.2011.12.5.568	Chang, Wei-Chou; Liu, Chang-Hsien; Hsu, Hsian-He; Huang, Guo-Shu; Tung, Ho-Jui; Hsieh, Tsai-Yuan; Tsai, Shih-Hung; Hsieh, Chung-Bao; Yu, Chih-Yung
Exclude	Exclude	Low directness for this focused narrative case-based review.	Q2	1	2011	Mueller, Oliver M.	Intracranial aneurysms: optimized diagnostic tools call for thorough interdisciplinary treatment strategies.	Therapeutic advances in neurological disorders	10.1177/1756285611415309	Mueller, Oliver M.; Schlamann, Marc; Mueller, Daniela; Sandalcioglu, I. Erol; Forsting, Michael; Sure, Ulrich
Exclude	Exclude	Low directness for this focused narrative case-based review.	Q2	1	2011	Baldawa, S. S.	Kissing anterior communicating artery aneurysms: diagnostic dilemma and management issues.	Journal of postgraduate medicine	10.4103/0022-3859.74288	Baldawa, S. S.; Menon, G.; Nair, S.
Exclude	Exclude	Low directness for this focused narrative case-based review.	Q1	1	2011	Oechtering, Johanna	Magnetic microparticles for endovascular aneurysm treatment: in vitro and in vivo experimental results.	Neurosurgery	10.1227/NEU.0b013e3182125eb0	Oechtering, Johanna; Kirkpatrick, Peter J.; Ludolph, Alexander G. K.; Hans, Franz J.; Sellhaus, Bernd; Spiegelberg, Andreas; Krings, Timo
Exclude	Exclude	Off-topic for this review, commonly non-intracranial, non-neurovascular, or non-aneurysm embolization.	Q2	1	2011	Helbok, Raimund	Multimodal neuromonitoring in a patient with aneurysmal subarachnoid hemorrhage associated with aortic coarctation.	Neurocritical care	10.1007/s12028-011-9503-1	Helbok, Raimund; Beer, Ronny; Chemelli, Andreas; Sohm, Florian; Broessner, Gregor; Lackner, Peter; Sojer, Martin; Pfausler, Bettina; Thomé, Claudius; Schmutzhard, Erich
Exclude	Exclude	Low directness for this focused narrative case-based review.	Q3	1	2011	Maldonado, I. L.	Neuroform stent-assisted coiling of unruptured intracranial aneurysms: short- and midterm results from a single-center experience with 68 patients.	AJNR. American journal of neuroradiology	10.3174/ajnr.A2245	Maldonado, I. L.; Machi, P.; Costalat, V.; Mura, T.; Bonafé, A.
Exclude	Exclude	Low directness for this focused narrative case-based review.	Q2	1	2011	Lee, Seung Hwan	Penetration and splitting of the optic apparatus by intrasaccular coils within an anterior communicating artery aneurysm.	Clinical neurology and neurosurgery	10.1016/j.clineuro.2011.02.009	Lee, Seung Hwan; Koh, Jun Seok; Lee, Cheol Young; Kwon, Gi Young; Ryu, Chang Woo
Exclude	Exclude	Off-topic for this review, commonly non-intracranial, non-neurovascular, or non-aneurysm embolization.	Q1	1	2011	Ishikawa, Masaki	Recanalization after successful occlusion by transcatheter arterial embolization with N-butyl cyanoacrylate for traumatic splenic artery injury.	Hiroshima journal of medical sciences		Ishikawa, Masaki; Kakizawa, Hideaki; Yamasaki, Wataru; Date, Syuji; Hieda, Masashi; Kajiwara, Kenji; Awai, Kazuo
Exclude	Exclude	Off-topic for this review, commonly non-intracranial, non-neurovascular, or non-aneurysm embolization.	Q1	1	2011	Wohlauer, Max V.	Selective Intrabronchial Air Insufflation for Acute Lobar Collapse in the Surgical Intensive Care Unit.	Journal of surgical radiology		Wohlauer, Max V.; Moore, Ernest E.; Haenel, James B.; Burlew, Clay C.; Barnett, Carlton C. Jr
Exclude	Exclude	Off-topic for this review, commonly non-intracranial, non-neurovascular, or non-aneurysm embolization.	Q1	1	2011	Franco, F.	The role of arterial embolization in blunt splenic injury.	La Radiologia medica	10.1007/s11547-011-0624-y	Franco, F.; Monaco, D.; Volpi, A.; Marcato, C.; Larini, P.; Rossi, C.
Exclude	Exclude	Low directness for this focused narrative case-based review.	Q1	1	2012	Wilson, Derek C.	An ex vivo biomechanical comparison of a novel vertebral compression fracture treatment system to kyphoplasty.	Clinical biomechanics (Bristol, Avon)	10.1016/j.clinbiomech.2011.11.001	Wilson, Derek C.; Connolly, Ryan J.; Zhu, Qingan; Emery, Jeff L.; Kingwell, Stephen P.; Kitchel, Scott; Cripton, Peter A.; Wilson, David R.
Exclude	Exclude	Off-topic for this review, commonly non-intracranial, non-neurovascular, or non-aneurysm embolization.	Q1	1	2012	Sayani, Raza	An institutional review of transarterial embolization in haemorrhagic urological emergencies.	JPMA. The Journal of the Pakistan Medical Association		Sayani, Raza; Azeemuddin, Muhammad; ul Haq, Tanveer; Hamid, Rana Shoaib; Salam, Basit
Exclude	Exclude	Letter, reply, or editorial-level item with limited direct data for this review.	Q2	1	2012	Escartin, Gemma	Decision-making impairment on the Iowa Gambling Task after endovascular coiling or neurosurgical clipping for ruptured anterior communicating artery aneurysm.	Neuropsychology	10.1037/a0024336	Escartin, Gemma; Junqué, Carme; Juncadella, Montserrat; Gabarrós, Andreu; de Miquel, Maria Angels; Rubio, Francisco
Exclude	Exclude	Low directness for this focused narrative case-based review.	Q1	1	2012	Sandri, Andrea	Deep external pudendal artery injury after percutaneous adductor tenotomy during THA in ankylosing spondylitis.	Orthopedics	10.3928/01477447-20120327-35	Sandri, Andrea; Regis, Dario; Marino, Marco Andrea; Perandini, Simone; Bonetti, Ingrid; Toso, Mirko
Exclude	Exclude	Off-topic for this review, commonly non-intracranial, non-neurovascular, or non-aneurysm embolization.	Q1	1	2012	Tandberg, Daniel J.	Early outcomes of empiric embolization of tumor-related gastrointestinal hemorrhage in patients with advanced malignancy.	Journal of vascular and interventional radiology : JVIR	10.1016/j.jvir.2012.08.011	Tandberg, Daniel J.; Smith, Tony P.; Suhocki, Paul V.; Pabon-Ramos, Waleska; Nelson, Rendon C.; Desai, Svetang; Branch, Stanley; Kim, Charles Y.
Exclude	Exclude	Off-topic for this review, commonly non-intracranial, non-neurovascular, or non-aneurysm embolization.	Q1	1	2012	Anil, G.	Emergency gastroduodenal artery embolization by sandwich technique for angiographically obvious and oblivious, endotherapy failed bleeding duodenal ulcers.	Clinical radiology	10.1016/j.crad.2011.10.026	Anil, G.; Tan, A. G. S.; Cheong, H.-W.; Ng, K.-S.; Teoh, W.-C.
Exclude	Exclude	Low directness for this focused narrative case-based review.	Q2	1	2012	Jin, Sung-Chul	Endovascular and microsurgical treatment of superior cerebellar artery aneurysms.	Journal of cerebrovascular and endovascular neurosurgery	10.7461/jcen.2012.14.1.29	Jin, Sung-Chul; Park, Eun Suk; Kwon, Do Hoon; Ahn, Jae Sung; Kwun, Byung Duk; Kim, Chang Jin; Choi, Choong-Gon
Exclude	Exclude	Low directness for this focused narrative case-based review.	Q1	1	2012	Jia, J.	Enterprise stent-assisted coiling of wide-necked intracranial aneurysms: clinical and angiographic follow-up.	Interventional neuroradiology : journal of peritherapeutic neuroradiology, surgical procedures and related neurosciences	10.1177/159101991201800408	Jia, J.; Lv, X.; Liu, A.; Wu, Z.; Li, Y.
Exclude	Exclude	Low directness for this focused narrative case-based review.	Q1	1	2012	Huang, Bin	Fibroblast growth factors preserve blood-brain barrier integrity through RhoA inhibition after intracerebral hemorrhage in mice.	Neurobiology of disease	10.1016/j.nbd.2012.01.008	Huang, Bin; Krafft, Paul R.; Ma, Qingyi; Rolland, William B.; Caner, Basak; Lekic, Tim; Manaenko, Anatol; Le, Mai; Tang, Jiping; Zhang, John H.
Exclude	Exclude	Low directness for this focused narrative case-based review.	Q1	1	2012	Shannon, Joanne	Iatrogenic perforation of the medial circumflex artery following femoral venous cannulation for transcatheter aortic valve replacement, presenting with retroperitoneal hematoma and successfully managed by percutaneous embolization and coiling.	Catheterization and cardiovascular interventions : official journal of the Society for Cardiac Angiography & Interventions	10.1002/ccd.23424	Shannon, Joanne; Latib, Azeem; Colombo, Antonio
Exclude	Exclude	Low directness for this focused narrative case-based review.	Q1	1	2012	Lum, Cheemun	Outcome in small aneurysms (<4 mm) treated by endovascular coiling.	Journal of neurointerventional surgery	10.1136/neurintsurg-2011-010047	Lum, Cheemun; Narayanam, Surendra Babu; Silva, Leonardo; Shankar, Jai; Bussiere, Miguel; Dos Santos, Marlise P.; Lesiuk, Howard
Exclude	Exclude	Off-topic for this review, commonly non-intracranial, non-neurovascular, or non-aneurysm embolization.	Q1	1	2012	Anselmetti, Giovanni C.	Percutaneous vertebral augmentation for painful osteolytic vertebral metastasis: a case report.	International medical case reports journal	10.2147/IMCRJ.S29569	Anselmetti, Giovanni C.; Tutton, Sean M.; Facchini, Francis R.; Miller, Larry E.; Block, Jon E.
Exclude	Exclude	Low directness for this focused narrative case-based review.	Q2	1	2012	Terterov, Sergei	Postcraniotomy superficial temporal artery pseudoaneurysm in the setting of triple H therapy: A case report and literature review.	Surgical neurology international	10.4103/2152-7806.103877	Terterov, Sergei; McLaughlin, Nancy; Martin, Neil A.
Exclude	Exclude	Low directness for this focused narrative case-based review.	Q2	1	2012	Park, Jaechan	Ruptured intracranial aneurysms with small basal outpouching: incidence of basal rupture and results of surgical and endovascular treatments.	Neurosurgery	10.1227/NEU.0b013e31826cde9f	Park, Jaechan; Woo, Hyunjin; Kang, Dong-Hun; Kim, Yongsun; Baik, Seung Kug
Exclude	Exclude	Low directness for this focused narrative case-based review.	Q1	1	2012	Takahashi, Masamichi	Spontaneous rupture of the omental artery treated by transcatheter arterial embolization.	Case reports in radiology	10.1155/2012/273027	Takahashi, Masamichi; Matsuoka, Yujiro; Yasutake, Tsuyoshi; Abe, Hiroyuki; Sugiyama, Kazuhiro; Oyama, Kazuyuki
Exclude	Exclude	Low directness for this focused narrative case-based review.	Q5	1	2012	Lodi, Y. M.	Stent assisted coiling of the ruptured wide necked intracranial aneurysm.	Journal of neurointerventional surgery	10.1136/neurintsurg-2011-010035	Lodi, Y. M.; Latorre, J. G.; El-Zammar, Z.; Swarnkar, A.; Deshaies, E.; Fessler, R. D.
Exclude	Exclude	Low directness for this focused narrative case-based review.	Q3	1	2012	Golshani, Kiarash	Stent-assisted coil emboilization of ruptured intracranial aneurysms: A retrospective multicenter review.	Surgical neurology international	10.4103/2152-7806.99174	Golshani, Kiarash; Ferrel, Andrew; Lessne, Mark; Shah, Pratish; Chowdhary, Abhineet; Choulakian, Armen; Alexander, Michael J.; Smith, Tony P.; Enterline, David S.; Zomorodi, Ali R.; Britz, Gavin W.
Exclude	Exclude	Low directness for this focused narrative case-based review.	Q3	1	2012	Zhang, Jingbo	Stent-assisted coil embolization of intracranial aneurysms using Solitaire stent.	Neurology India	10.4103/0028-3886.98508	Zhang, Jingbo; Lv, Xianli; Yang, Jun; Wu, Zhongxue
Exclude	Exclude	Low directness for this focused narrative case-based review.	Q3; Q5	2	2012	Alurkar, Anand	Stent-assisted coiling in ruptured wide-necked aneurysms: A single-center analysis.	Surgical neurology international	10.4103/2152-7806.102946	Alurkar, Anand; Karanam, Lakshmi Sudha Prasanna; Nayak, Suresh; Oak, Sagar
Exclude	Exclude	Low directness for this focused narrative case-based review.	Q3; Q5	2	2012	Amenta, Peter S.	Stent-assisted coiling of wide-necked aneurysms in the setting of acute subarachnoid hemorrhage: experience in 65 patients.	Neurosurgery	10.1227/NEU.0b013e318246a4b1	Amenta, Peter S.; Dalyai, Richard T.; Kung, David; Toporowski, Amy; Chandela, Sid; Hasan, David; Gonzalez, L. Fernando; Dumont, Aaron S.; Tjoumakaris, Stavropoula I.; Rosenwasser, Robert H.; Maltenfort, Mitchell G.; Jabbour, Pascal M.
Exclude	Exclude	Off-topic for this review, commonly non-intracranial, non-neurovascular, or non-aneurysm embolization.	Q1	1	2012	Katano, Takahito	The efficacy of transcatheter arterial embolization as the first-choice treatment after failure of endoscopic hemostasis and endoscopic treatment resistance factors.	Digestive endoscopy : official journal of the Japan Gastroenterological Endoscopy Society	10.1111/j.1443-1661.2012.01285.x	Katano, Takahito; Mizoshita, Tsutomu; Senoo, Kyoji; Sobue, Satoshi; Takada, Hiroki; Sakamoto, Tomoyuki; Mochiduki, Hisato; Ozeki, Takanori; Kato, Akihisa; Matsunami, Kayoko; Ito, Kazuyuki; Joh, Takashi
Exclude	Exclude	Off-topic for this review, commonly non-intracranial, non-neurovascular, or non-aneurysm embolization.	Q1	1	2012	Pezeshki Rad, Masoud	Transarterial coil embolization in treatment of gross hematuria following self-inflicted stab wound in a horseshoe kidney.	Chinese journal of traumatology = Zhonghua chuang shang za zhi		Pezeshki Rad, Masoud; Ahmadnia, Hassan; Abedi, Mahboobeh; Abedi, Mohammad-Sadegh
Exclude	Exclude	Low directness for this focused narrative case-based review.	Q1	1	2012	Oka, Tetsuo	[Usefulness of endovascular treatment for delayed massive epistaxis following endoscopic endonasal transsphenoidal surgery: a case report].	No shinkei geka. Neurological surgery		Oka, Tetsuo; Sugiu, Kenji; Ishida, Joji; Hishikawa, Tomohito; Ono, Shigeki; Tokunaga, Koji; Date, Isao
Exclude	Exclude	Low directness for this focused narrative case-based review.	Q1	1	2013	Itou, Chihiro	A case of refractory chylous ascites after nephrectomy successfully treated with percutaneous obliteration using adhesive glue.	Japanese journal of radiology	10.1007/s11604-012-0146-8	Itou, Chihiro; Koizumi, Jun; Myojin, Kazunori; Yamashita, Tomohiro; Mori, Naoko; Imai, Yutaka
Exclude	Exclude	Off-topic for this review, commonly non-intracranial, non-neurovascular, or non-aneurysm embolization.	Q1	1	2013	Sadekar, S.	COMPARATIVE PHARMACOKINETICS OF PAMAM-OH DENDRIMERS AND HPMA COPOLYMERS IN OVARIAN-TUMOR-BEARING MICE.	Drug delivery and translational research	10.1007/s13346-012-0119-6	Sadekar, S.; Linares, O.; Noh, Gj; Hubbard, D.; Ray, A.; Janát-Amsbury, M.; Peterson, C. M.; Facelli, J.; Ghandehari, H.
Exclude	Exclude	Low directness for this focused narrative case-based review.	Q1	1	2013	Cinar, C.	Endovascular Management of Vascular Injury during Transsphenoidal Surgery.	Interventional neuroradiology : journal of peritherapeutic neuroradiology, surgical procedures and related neurosciences	10.1177/159101991301900116	Cinar, C.; Bozkaya, H.; Parildar, M.; Oran, I.
Exclude	Exclude	Low directness for this focused narrative case-based review.	Q2	1	2013	Ko, Jun Kyeung	Endovascular treatment of aneurysms arising from the proximal segment of the anterior cerebral artery.	Journal of Korean Neurosurgical Society	10.3340/jkns.2013.54.2.75	Ko, Jun Kyeung; Cha, Seung Heon; Lee, Tae Hong; Choi, Chang Hwa; Lee, Sang Weon; Lee, Jae Il
Exclude	Exclude	Low directness for this focused narrative case-based review.	Q1	1	2013	Sturiale, Carmelo L.	Endovascular treatment of intracranial aneurysms in elderly patients: a systematic review and meta-analysis.	Stroke	10.1161/STROKEAHA.113.001524	Sturiale, Carmelo L.; Brinjikji, Waleed; Murad, Mohammad H.; Lanzino, Giuseppe
Exclude	Exclude	Low directness for this focused narrative case-based review.	Q1	1	2013	Froehler, Michael T.	Endovascular treatment of ruptured intracranial aneurysms.	Current neurology and neuroscience reports	10.1007/s11910-012-0326-z	Froehler, Michael T.
Exclude	Exclude	Low directness for this focused narrative case-based review.	Q7	1	2013	Colby, Geoffrey P.	In situ removal of the pipeline embolization device: the 'corking' and 'pseudo-corking' techniques.	Journal of neurointerventional surgery	10.1136/neurintsurg-2011-010234	Colby, Geoffrey P.; Gomez, Juan F.; Lin, Li-Mei; Paul, Alexandra R.; Coon, Alexander L.
Exclude	Exclude	Low directness for this focused narrative case-based review.	Q3	1	2013	Heller, Robert	Incomplete stent apposition in Enterprise stent-mediated coiling of aneurysms: persistence over time and risk of delayed ischemic events.	Journal of neurosurgery	10.3171/2013.2.JNS121427	Heller, Robert; Calnan, Daniel R.; Lanfranchi, Michael; Madan, Neel; Malek, Adel M.
Exclude	Exclude	Low directness for this focused narrative case-based review.	Q1	1	2013	Kobata, Hitoshi	Intracranial extravasation of contrast medium during diagnostic CT angiography in the initial evaluation of subarachnoid hemorrhage: report of 16 cases and review of the literature.	SpringerPlus	10.1186/2193-1801-2-413	Kobata, Hitoshi; Sugie, Akira; Yoritsune, Erina; Miyata, Tomo; Toho, Taichiro
Exclude	Exclude	Low directness for this focused narrative case-based review.	Q2	1	2013	Xiaoying, Zhou	Management for the case of twice ruptured anterior communicating artery aneurysm: from nursing perspective.	Journal of vascular nursing : official publication of the Society for Peripheral Vascular Nursing	10.1016/j.jvn.2012.12.002	Xiaoying, Zhou; Xicai, Cao; Sheng, Liu
Exclude	Exclude	Low directness for this focused narrative case-based review.	Q3	1	2013	Kulcsár, Zsolt	Neuroform stent-assisted treatment of intracranial aneurysms: long-term follow-up study of aneurysm recurrence and in-stent stenosis rates.	Neuroradiology	10.1007/s00234-013-1143-z	Kulcsár, Zsolt; Göricke, Sophia L.; Gizewski, Elke R.; Schlamann, Marc; Sure, Ulrich; Sandalcioglu, I. Erol; Ladd, Susanne; Mummel, Petra; Kastrup, Oliver; Forsting, Michael; Wanke, Isabel
Exclude	Exclude	Low directness for this focused narrative case-based review.	Q1	1	2013	Anselmetti, Giovanni Carlo	Percutaneous vertebral augmentation assisted by PEEK implant in painful osteolytic vertebral metastasis involving the vertebral wall: experience on 40 patients.	Pain physician		Anselmetti, Giovanni Carlo; Manca, Antonio; Tutton, Sean; Chiara, Gabriele; Kelekis, Alexios; Facchini, Francis Rocco; Russo, Filippo; Regge, Daniele; Montemurro, Filippo
Exclude	Exclude	Off-topic for this review, commonly non-intracranial, non-neurovascular, or non-aneurysm embolization.	Q1	1	2013	Dohan, Anthony	Postpartum hemorrhage resulting from pelvic pseudoaneurysm: a retrospective analysis of 588 consecutive cases treated by arterial embolization.	Cardiovascular and interventional radiology	10.1007/s00270-013-0668-1	Dohan, Anthony; Soyer, Philippe; Subhani, Aqeel; Hequet, Delphine; Fargeaudou, Yann; Morel, Olivier; Boudiaf, Mourad; Gayat, Etienne; Barranger, Emmanuel; Le Dref, Olivier; Sirol, Marc
Exclude	Exclude	Low directness for this focused narrative case-based review.	Q3	1	2013	Gentric, J. C.	Safety and efficacy of neuroform for treatment of intracranial aneurysms: a prospective, consecutive, French multicentric study.	AJNR. American journal of neuroradiology	10.3174/ajnr.A3379	Gentric, J. C.; Biondi, A.; Piotin, M.; Mounayer, C.; Lobotesis, K.; Bonafé, A.; Costalat, V.
Exclude	Exclude	Off-topic for this review, commonly non-intracranial, non-neurovascular, or non-aneurysm embolization.	Q1	1	2013	Yan, Jingyin	Severe encephalopathy following cerebral arteriogram in a patient with end-stage renal disease.	Seminars in dialysis	10.1111/sdi.12061	Yan, Jingyin; Ramanathan, Venkat
Exclude	Exclude	Low directness for this focused narrative case-based review.	Q1	1	2013	Chalouhi, Nohra	Single-center experience with balloon-assisted coil embolization of intracranial aneurysms: safety, efficacy and indications.	Clinical neurology and neurosurgery	10.1016/j.clineuro.2012.07.028	Chalouhi, Nohra; Jabbour, Pascal; Tjoumakaris, Stavropoula; Dumont, Aaron S.; Chitale, Rohan; Rosenwasser, Robert H.; Gonzalez, L. Fernando
Exclude	Exclude	Low directness for this focused narrative case-based review.	Q1	1	2013	Fields, Jeremy D.	Stent assisted coil embolization of unruptured middle cerebral artery aneurysms.	Journal of neurointerventional surgery	10.1136/neurintsurg-2011-010162	Fields, Jeremy D.; Brambrink, Lucas; Dogan, Aclan; Helseth, Erek K.; Liu, Kenneth C.; Lee, David S.; Nesbit, Gary M.; Petersen, Bryan D.; Barnwell, Stanley L.
Exclude	Exclude	Low directness for this focused narrative case-based review.	Q3; Q5	2	2013	Almekhlafi, Mohammed A.	Temporary Solitaire stent neck remodeling in the coiling of ruptured aneurysms.	Journal of neurointerventional surgery	10.1136/neurintsurg-2013-010737	Almekhlafi, Mohammed A.; Hockley, Aaron; Wong, John H.; Goyal, Mayank
Exclude	Exclude	Low directness for this focused narrative case-based review.	Q2	1	2013	Dengler, Julius	The Y-shaped double-barrel bypass in the treatment of large and giant anterior communicating artery aneurysms.	Journal of neurosurgery	10.3171/2012.11.JNS121061	Dengler, Julius; Kato, Naoki; Vajkoczy, Peter
Exclude	Exclude	Low directness for this focused narrative case-based review.	Q2	1	2013	Madhugiri, Venkatesh S.	The pterional and suprabrow approaches for aneurysm surgery: a systematic review of intraoperative rupture rates in 9488 aneurysms.	World neurosurgery	10.1016/j.wneu.2013.02.072	Madhugiri, Venkatesh S.; Ambekar, Sudheer; Pandey, Paritosh; Guthikonda, Bharat; Bollam, Papireddy; Brown, Benjamin; Ahmed, Osama; Sonig, Ashish; Sharma, Mayur; Nanda, Anil
Exclude	Exclude	Off-topic for this review, commonly non-intracranial, non-neurovascular, or non-aneurysm embolization.	Q1	1	2013	Nagao, Eiki	Transcatheter arterial embolization for chest wall metastasis of hepatocellular carcinoma.	World journal of radiology	10.4329/wjr.v5.i2.45	Nagao, Eiki; Hirakawa, Masakazu; Soeda, Hiroyasu; Tsuruta, Satoru; Sakai, Hironori; Honda, Hiroshi
Exclude	Exclude	Off-topic for this review, commonly non-intracranial, non-neurovascular, or non-aneurysm embolization.	Q1	1	2013	Yap, Felix Y.	Transcatheter embolotherapy for gastrointestinal bleeding: a single center review of safety, efficacy, and clinical outcomes.	Digestive diseases and sciences	10.1007/s10620-012-2547-z	Yap, Felix Y.; Omene, Benedictta O.; Patel, Milan N.; Yohannan, Thomas; Minocha, Jeet; Knuttinen, M. Grace; Owens, Charles A.; Bui, James T.; Gaba, Ron C.
Exclude	Exclude	Low directness for this focused narrative case-based review.	Q3	1	2013	Chitale, Rohan	Treatment of ruptured intracranial aneurysms: comparison of stenting and balloon remodeling.	Neurosurgery	10.1227/NEU.0b013e31828ecf69	Chitale, Rohan; Chalouhi, Nohra; Theofanis, Thana; Starke, Robert M.; Amenta, Peter; Jabbour, Pascal; Tjoumakaris, Stavropoula; Dumont, Aaron S.; Rosenwasser, Robert H.; Gonzalez, L. Fernando
Exclude	Exclude	Low directness for this focused narrative case-based review.	Q5	1	2013	Egashira, Yusuke	Ultra-early endovascular embolization of ruptured cerebral aneurysm and the increased risk of hematoma growth unrelated to aneurysmal rebleeding.	Journal of neurosurgery	10.3171/2012.11.JNS12610	Egashira, Yusuke; Yoshimura, Shinichi; Enomoto, Yukiko; Ishiguro, Mitsunori; Asano, Takahiko; Iwama, Toru
Exclude	Exclude	Low directness for this focused narrative case-based review.	Q3	1	2013	McLaughlin, Nancy	Use of stent-assisted coil embolization for the treatment of wide-necked aneurysms: A systematic review.	Surgical neurology international	10.4103/2152-7806.109810	McLaughlin, Nancy; McArthur, David L.; Martin, Neil A.
Exclude	Exclude	Low directness for this focused narrative case-based review.	Q3	1	2013	Ringelstein, A.	[3-year follow-up after endovascular aneurysm treatment with Silk® flow diverter].	RoFo : Fortschritte auf dem Gebiete der Rontgenstrahlen und der Nuklearmedizin	10.1055/s-0032-1330353	Ringelstein, A.; Schlamann, M.; Goericke, S. L.; Mönninghoff, C.; Sandalcioglu, I. E.; El Hindy, N.; Forsting, M.; Wanke, I.
Exclude	Exclude	Low directness for this focused narrative case-based review.	Q2	1	2013	Li, Xu-dong	[Application of electric detachable stent in the embolization therapy of intracranial aneurysms].	Zhonghua wai ke za zhi [Chinese journal of surgery]		Li, Xu-dong; Zhang, Xi-qiang; Zhu, Hua-yu; Wang, Shi-bo; Jia, Qiang; Fan, Yi-mu
Exclude	Exclude	Off-topic for this review, commonly non-intracranial, non-neurovascular, or non-aneurysm embolization.	Q1	1	2014	Syed, Shareef M.	A benign gastric ulcer eroding into a splenic artery pseudoaneurysm presenting as a massive upper gastrointestinal bleed.	Journal of surgical case reports	10.1093/jscr/rju102	Syed, Shareef M.; Moradian, Simon; Ahmed, Mohammed; Ahmed, Umair; Shaheen, Samuel; Stalin, Vasanth
Exclude	Exclude	Low directness for this focused narrative case-based review.	Q1	1	2014	Li, Wei	A quantitative MRI method for imaging blood-brain barrier leakage in experimental traumatic brain injury.	PloS one	10.1371/journal.pone.0114173	Li, Wei; Long, Justin Alexander; Watts, Lora Talley; Jiang, Zhao; Shen, Qiang; Li, Yunxia; Duong, Timothy Q.
Exclude	Exclude	Off-topic for this review, commonly non-intracranial, non-neurovascular, or non-aneurysm embolization.	Q1	1	2014	Mousa, Albeir Y.	Amyloidosis and spontaneous hepatic bleeding, transcatheter therapy for hepatic parenchymal bleeding with massive intraperitoneal hemorrhage: a case report and review of the literature.	Vascular	10.1177/1708538113492725	Mousa, Albeir Y.; Abu-Halimah, Shadi; Alhalbouni, Saadi; Hass, Stephen M.; Yang, Calvin; Gill, Gurpreet; AbuRahma, Ali F.; Bates, Mark
Exclude	Exclude	Low directness for this focused narrative case-based review.	Q2	1	2014	Zhang, Zoe	Case report: Intra-procedural aneurysm rupture during endovascular treatment causing immediate, transient angiographic vasospasm.	Journal of vascular and interventional neurology		Zhang, Zoe; Siddiq, Farhan; Tekle, Wondwossen G.; Hassan, Ameer E.; Qureshi, Adnan I.
Exclude	Exclude	Low directness for this focused narrative case-based review.	Q6	1	2014	Rosi Junior, Jefferson	Cavernous carotid artery aneurysms: epidemiology, natural history, diagnostic and treatment. An experience of a single institution.	Clinical neurology and neurosurgery	10.1016/j.clineuro.2014.07.015	Rosi Junior, Jefferson; Welling, Leonardo C.; Yeng, Lin Tchia; Caldas, José Guilherme; Schafranski, Marcelo; Teixeira, Manoel Jacobsen; Figueiredo, Eberval Gadelha
Exclude	Exclude	Low directness for this focused narrative case-based review.	Q3	1	2014	Cho, Young Dae	Coil embolization of intracranial saccular aneurysms using the Low-profile Visualized Intraluminal Support (LVIS™) device.	Neuroradiology	10.1007/s00234-014-1363-x	Cho, Young Dae; Sohn, Chul-Ho; Kang, Hyun-Seung; Kim, Jeong Eun; Cho, Won-Sang; Hwang, Gyojun; Kwon, O.-Ki; Ko, Mi-Sun; Park, Nam-Mi; Han, Moon Hee
Exclude	Exclude	Low directness for this focused narrative case-based review.	Q3	1	2014	Chung, Eui Jin	Comparison of clinical and radiologic outcomes among stent-assisted, double-catheter, and balloon-assisted coil embolization of wide neck aneurysms.	Acta neurochirurgica	10.1007/s00701-014-2104-y	Chung, Eui Jin; Shin, Yong Sam; Lee, Cheol Hyoun; Song, Ji Hye; Park, Jung Eon
Exclude	Exclude	Off-topic for this review, commonly non-intracranial, non-neurovascular, or non-aneurysm embolization.	Q1	1	2014	Yuval, Jonathan B.	Diagnostic and therapeutic approach to obscure gastrointestinal bleeding in a patient with a jejunal gastrointestinal stromal tumor: a case report.	BMC research notes	10.1186/1756-0500-7-695	Yuval, Jonathan B.; Almogy, Gideon; Doviner, Victoria; Bala, Miklosh
Exclude	Exclude	Low directness for this focused narrative case-based review.	Q2	1	2014	Fargen, Kyle M.	Early results of the Axium MicroFX for Endovascular Repair of IntraCranial Aneurysm (AMERICA) study: a multicenter prospective observational registry.	Journal of neurointerventional surgery	10.1136/neurintsurg-2013-010887	Fargen, Kyle M.; Blackburn, Spiros; Carpenter, Jeffrey S.; Jabbour, Pascal; Mack, William J.; Rai, Ansaar T.; Siddiqui, Adnan H.; Turner, Raymond D.; Mocco, J.
Exclude	Exclude	Off-topic for this review, commonly non-intracranial, non-neurovascular, or non-aneurysm embolization.	Q1	1	2014	Dijkstra, Martijn L.	Endovascular aneurysm sealing for juxtarenal aneurysm using the Nellix device and chimney covered stents.	Journal of endovascular therapy : an official journal of the International Society of Endovascular Specialists	10.1583/14-4728MR.1	Dijkstra, Martijn L.; Lardenoye, Jan Willem; van Oostayen, Jacques A.; Zeebregts, Clark J.; Reijnen, Michel M. P. J.
Exclude	Exclude	Low directness for this focused narrative case-based review.	Q2	1	2014	Chung, Jaehwan	Endovascular coil embolization after clipping: endovascular treatment of incompletely clipped or recurred cerebral aneurysms.	Journal of cerebrovascular and endovascular neurosurgery	10.7461/jcen.2014.16.3.262	Chung, Jaehwan; Park, In Sung; Park, Hyun; Hwang, Soo-Hyun; Jung, Jin-Myung; Han, Jong-Woo
Exclude	Exclude	Off-topic for this review, commonly non-intracranial, non-neurovascular, or non-aneurysm embolization.	Q1	1	2014	Adam, Gurhan	Endovascular treatment of delayed hemorrhage developing after the pancreaticoduodenectomy procedure.	Wiener klinische Wochenschrift	10.1007/s00508-014-0557-x	Adam, Gurhan; Tas, Sukru; Cinar, Celal; Bozkaya, Halil; Adam, Fusun; Uysal, Fatma; Resorlu, Mustafa; Unalp, Omer Vedat; Parildar, Mustafa; Koçak, Erdem; Ozdemir, Huseyin
Exclude	Exclude	Low directness for this focused narrative case-based review.	Q3	1	2014	van Rooij, Willem Jan	Endovascular treatment of intracranial aneurysms in the flow diverter era: frequency of use and results in a consecutive series of 550 treatments in a single centre.	Interventional neuroradiology : journal of peritherapeutic neuroradiology, surgical procedures and related neurosciences	10.15274/INR-2014-10047	van Rooij, Willem Jan; Bechan, Ratna S.; Peluso, Jo P.; Sluzewski, Menno
Exclude	Exclude	Low directness for this focused narrative case-based review.	Q2	1	2014	Roessler, Karl	Essentials in intraoperative indocyanine green videoangiography assessment for intracranial aneurysm surgery: conclusions from 295 consecutively clipped aneurysms and review of the literature.	Neurosurgical focus	10.3171/2013.11.FOCUS13475	Roessler, Karl; Krawagna, Maximilian; Dörfler, Arnd; Buchfelder, Michael; Ganslandt, Oliver
Exclude	Exclude	Low directness for this focused narrative case-based review.	Q1	1	2014	Kim, Byung Chul	Fatal Traumatic Subarachnoid Hemorrhage due to Acute Rebleeding of a Pseudoaneurysm Arising from the Distal Basilar Artery.	Journal of Korean Neurosurgical Society	10.3340/jkns.2014.56.5.428	Kim, Byung Chul; Lee, Jae Il; Cho, Won Ho; Nam, Kyoung Hyup
Exclude	Exclude	Low directness for this focused narrative case-based review.	Q7	1	2014	Kwok, John Ching Kwong	Human placenta as an ex vivo vascular model for neurointerventional research.	Journal of neurointerventional surgery	10.1136/neurintsurg-2013-010813	Kwok, John Ching Kwong; Huang, Wei; Leung, Wing-Cheong; Chan, Siu-Ki; Chan, Kwong-Yau; Leung, Kar-Ming; Chu, Alberto Chi Ho; Lam, Alexander Kar Ngai
Exclude	Exclude	Low directness for this focused narrative case-based review.	Q3	1	2014	Ding, Dale	Management strategies for intraprocedural coil migration during endovascular treatment of intracranial aneurysms.	Journal of neurointerventional surgery	10.1136/neurintsurg-2013-010872	Ding, Dale; Liu, Kenneth C.
Exclude	Exclude	Low directness for this focused narrative case-based review.	Q1	1	2014	Yang, Jigang	Minimal lymphatic leakage in an infant with chylothorax detected by lymphoscintigraphy SPECT/CT.	Pediatrics	10.1542/peds.2013-2689	Yang, Jigang; Codreanu, Ion; Zhuang, Hongming
Exclude	Exclude	Low directness for this focused narrative case-based review.	Q1	1	2014	Krajina, Antonín	Radiological diagnosis and management of epistaxis.	Cardiovascular and interventional radiology	10.1007/s00270-013-0776-y	Krajina, Antonín; Chrobok, Viktor
Exclude	Exclude	Low directness for this focused narrative case-based review.	Q5	1	2014	Manoel, Airton Leonardo de Oliveira	Safety of early pharmacological thromboprophylaxis after subarachnoid hemorrhage.	The Canadian journal of neurological sciences. Le journal canadien des sciences neurologiques	10.1017/cjn.2014.16	Manoel, Airton Leonardo de Oliveira; Turkel-Parrella, David; Germans, Menno; Kouzmina, Ekaterina; Almendra, Priscila da Silva; Marotta, Thomas; Spears, Julian; Abrahamson, Simon
Exclude	Exclude	Low directness for this focused narrative case-based review.	Q3	1	2014	Chen, Yong-An	Stent-assisted coiling of cerebral aneurysms using the Enterprise and the Solitaire devices.	Neurological research	10.1179/1743132814Y.0000000356	Chen, Yong-An; Hussain, Mohammed; Zhang, Jing-Yuan; Zhang, Kun-Peng; Pang, Qi
Exclude	Exclude	Off-topic for this review, commonly non-intracranial, non-neurovascular, or non-aneurysm embolization.	Q1	1	2014	Hangai, Sho	Successful transarterial embolization for recurrent pseudoaneurysm of the right hepatic artery with acute cholecystitis.	Clinical journal of gastroenterology	10.1007/s12328-013-0450-6	Hangai, Sho; Ohata, Akihiko; Kageoka, Masanobu; Mori, Masashi; Shimura, Teruyuki; Uozaki, Hiroki; Shimamura, Takahiro; Watanabe, Fumitoshi; Maruyama, Yasuhiko
Exclude	Exclude	Off-topic for this review, commonly non-intracranial, non-neurovascular, or non-aneurysm embolization.	Q1	1	2014	Brennan, Ian M.	Superselective splenic artery embolization for the management of splenic laceration following colonoscopy.	Acta radiologica short reports	10.1177/2047981614524199	Brennan, Ian M.; Faintuch, Salomao; Sacks, Barry
Exclude	Exclude	Low directness for this focused narrative case-based review.	Q2	1	2014	Zumofen, Daniel W.	Temporary stent scaffolding during aneurysm coiling.	Journal of clinical neuroscience : official journal of the Neurosurgical Society of Australasia	10.1016/j.jocn.2013.10.009	Zumofen, Daniel W.; Sahasrabudhe, Nikhil; Riina, Howard A.; Raz, Eytan; Shapiro, Maksim; Becske, Tibor; Nelson, Peter K.
Exclude	Exclude	Low directness for this focused narrative case-based review.	Q3	1	2014	Arias, Eric J.	Timing and nature of in-house postoperative events following uncomplicated elective endovascular aneurysm treatment.	Journal of neurosurgery	10.3171/2014.7.JNS132676	Arias, Eric J.; Patel, Bhuvic; Cross, DeWitte T. 3rd; Moran, Christopher J.; Dacey, Ralph G. Jr; Zipfel, Gregory J.; Derdeyn, Colin P.
Exclude	Exclude	Low directness for this focused narrative case-based review.	Q2	1	2014	Osanai, Toshiya	Versatile fill coils: initial experience as framing coils for oblong aneurysms. A technical case report.		10.15274/INR-2014-10055	Osanai, Toshiya; Bain, Mark; Hui, Ferdinand K.
Exclude	Exclude	Low directness for this focused narrative case-based review.	Q3	1	2014	Jeon, Pyoung	Y-configuration double-stent-assisted coiling using two closed-cell stents for wide-neck basilar tip aneurysms.	Acta neurochirurgica	10.1007/s00701-014-2163-0	Jeon, Pyoung; Kim, Byung Moon; Kim, Dong Joon; Kim, Dong I. K.; Park, Keun Young
Exclude	Exclude	Low directness for this focused narrative case-based review.	Q2	1	2014	Guo, Xinbin	[Preliminary experiences of "Waffle cone" technique for the treatment of intracranial aneurysm].	Zhonghua yi xue za zhi		Guo, Xinbin; Chen, Zhen; Wang, Zibo; Guan, Sheng
Exclude	Exclude	Off-topic for this review, commonly non-intracranial, non-neurovascular, or non-aneurysm embolization.	Q1	1	2015	Aaronson, Nicole L.	Carotid stent extrusion following carotid blowout.	Auris, nasus, larynx	10.1016/j.anl.2014.10.016	Aaronson, Nicole L.; Johnson, Michele H.; Sasaki, Clarence T.
Exclude	Exclude	Low directness for this focused narrative case-based review.	Q2	1	2015	Cui, Y.-F.	Clinical application of solitaire AB stents in the embolization of intracranial aneurysms.	European review for medical and pharmacological sciences		Cui, Y.-F.; Xu, H.; Liu, H.-T.; Wang, Y.
Exclude	Exclude	Low directness for this focused narrative case-based review.	Q3	1	2015	Mehta, Sonal	Coil Embolization of Wide-Neck Bifurcation Aneurysms Using a Single-Balloon Microcatheter.	Interventional neurology	10.1159/000381864	Mehta, Sonal; Hussain, Syed I.; Edgell, Randall C.
Exclude	Exclude	Low directness for this focused narrative case-based review.	Q1; Q2	2	2015	Liu, Jonathan J.	Contrast encephalopathy after coiling in the setting of obstructive sleep apnoea.	BMJ case reports	10.1136/bcr-2014-207503	Liu, Jonathan J.; Dahlin, Brian C.; Waldau, Ben
Exclude	Exclude	Low directness for this focused narrative case-based review.	Q1	1	2015	Stetler, William R. Jr	Conventional endovascular treatment of small intracranial aneurysms is not associated with additional risks compared with treatment of larger aneurysms.	Journal of neurointerventional surgery	10.1136/neurintsurg-2014-011133	Stetler, William R. Jr; Wilson, Thomas J.; Al-Holou, Wajd N.; Chaudhary, Neeraj; Gemmete, Joseph J.; Thompson, B. Gregory; Pandey, Aditya S.
Exclude	Exclude	Off-topic for this review, commonly non-intracranial, non-neurovascular, or non-aneurysm embolization.	Q1	1	2015	Abe, Satoru	Ectopic Jejunal Variceal Rupture in a Liver Transplant Recipient Successfully Treated With Percutaneous Transhepatic Coil Embolization: A Case Report.	Medicine	10.1097/MD.0000000000002151	Abe, Satoru; Akamatsu, Nobuhisa; Hoshikawa, Mayumi; Shirata, Chikara; Sakamoto, Yoshihiro; Hasegawa, Kiyoshi; Kokudo, Norihiro
Exclude	Exclude	Off-topic for this review, commonly non-intracranial, non-neurovascular, or non-aneurysm embolization.	Q1	1	2015	Wang, Hong Liang	Emergency Transcatheter Arterial Embolization for Acute Renal Hemorrhage.	Medicine	10.1097/MD.0000000000001667	Wang, Hong Liang; Xu, Chun Yang; Wang, Hong Hui; Xu, Wei
Exclude	Exclude	Low directness for this focused narrative case-based review.	Q3	1	2015	Feng, Zhengzhe	Endovascular Treatment of Middle Cerebral Artery Aneurysm with the LVIS Junior Stent.	Journal of stroke and cerebrovascular diseases : the official journal of National Stroke Association	10.1016/j.jstrokecerebrovasdis.2015.02.016	Feng, Zhengzhe; Li, Qiang; Zhao, Rui; Zhang, Ping; Chen, Lei; Xu, Yi; Hong, Bo; Zhao, Wenyuan; Liu, Jianmin; Huang, Qinghai
Exclude	Exclude	Off-topic for this review, commonly non-intracranial, non-neurovascular, or non-aneurysm embolization.	Q1	1	2015	Zamora, Carlos A.	Enhancing subdural effusions mimicking acute subdural hematomas following angiography and endovascular procedures: report of 2 cases.	Journal of neurosurgery	10.3171/2014.10.JNS142172	Zamora, Carlos A.; Lin, Doris D.
Exclude	Exclude	Off-topic for this review, commonly non-intracranial, non-neurovascular, or non-aneurysm embolization.	Q1	1	2015	Pyra, Krzysztof	Evaluation of effectiveness of endovascular embolisation for the treatment of pelvic congestion syndrome--preliminary study.	Ginekologia polska	10.17772/gp/2420	Pyra, Krzysztof; Woźniak, Sławomir; Roman, Tomasz; Czuczwar, Piotr; Trojanowska, Agnieszka; Jargiełło, Tomasz; Paszkowski, Tomasz
Exclude	Exclude	Off-topic for this review, commonly non-intracranial, non-neurovascular, or non-aneurysm embolization.	Q1	1	2015	Güneyli, Serkan	Imaging findings and endovascular management of iatrogenic hepatic arterial injuries.	Diagnostic and interventional radiology (Ankara, Turkey)	10.5152/dir.2015.15014	Güneyli, Serkan; Gök, Mustafa; Çınar, Celal; Bozkaya, Halil; Korkmaz, Mehmet; Parıldar, Mustafa; Oran, İsmail
Exclude	Exclude	Low directness for this focused narrative case-based review.	Q3	1	2015	Machi, P.	LEO Baby Stent Use following Balloon-Assisted Coiling: Single- and Dual-Stent Technique--Immediate and Midterm Results of 29 Consecutive Patients.	AJNR. American journal of neuroradiology	10.3174/ajnr.A4413	Machi, P.; Costalat, V.; Lobotesis, K.; Ruiz, C.; Cheikh, Y. B.; Eker, O.; Gascou, G.; Danière, F.; Riquelme, C.; Bonafé, A.
Exclude	Exclude	Off-topic for this review, commonly non-intracranial, non-neurovascular, or non-aneurysm embolization.	Q1	1	2015	Wang, Huiqi	Ligustrazine effect on lipopolysaccharide-induced pulmonary damage in rats.	Burns : journal of the International Society for Burn Injuries	10.1016/j.burns.2015.02.010	Wang, Huiqi; Chen, Yuanzhuo; Li, Wenjie; Li, Congye; Zhang, Xiangyu; Peng, Hu; Gao, Chengjin
Exclude	Exclude	Low directness for this focused narrative case-based review.	Q3	1	2015	Jeong, Hae Woong	Outcomes of Stent-assisted Coil Embolization of Wide-necked Intracranial Aneurysms Using the Solitaire™ AB Neurovascular Remodeling Device.	Journal of cerebrovascular and endovascular neurosurgery	10.7461/jcen.2015.17.4.301	Jeong, Hae Woong; Seung, Won-Bae
Exclude	Exclude	Low directness for this focused narrative case-based review.	Q1	1	2015	Choi, Hyun Seok	Permeability Parameters Measured with Dynamic Contrast-Enhanced MRI: Correlation with the Extravasation of Evans Blue in a Rat Model of Transient Cerebral Ischemia.	Korean journal of radiology	10.3348/kjr.2015.16.4.791	Choi, Hyun Seok; Ahn, Sung Soo; Shin, Na-Young; Kim, Jinna; Kim, Jae Hyung; Lee, Jong Eun; Lee, Hye Yeon; Heo, Ji Hoe; Lee, Seung-Koo
Exclude	Exclude	Off-topic for this review, commonly non-intracranial, non-neurovascular, or non-aneurysm embolization.	Q1	1	2015	Park, Kye Jin	Postpartum hemorrhage from extravasation or pseudoaneurysm: efficacy of transcatheter arterial embolization using N-butyl cyanoacrylate and comparison with gelatin sponge particle.	Journal of vascular and interventional radiology : JVIR	10.1016/j.jvir.2014.10.001	Park, Kye Jin; Shin, Ji Hoon; Yoon, Hyun-Ki; Gwon, Dong-Il; Ko, Gi-Young; Sung, Kyu-Bo
Exclude	Exclude	Letter, reply, or editorial-level item with limited direct data for this review.	Q6; Q7	2	2015	Chalouhi, Nohra	Preparedness of neurosurgery graduates for neuroendovascular fellowship: a national survey of fellowship programs.	Journal of neurosurgery	10.3171/2014.10.JNS141564	Chalouhi, Nohra; Zanaty, Mario; Tjoumakaris, Stavropoula; Manasseh, Philip; Hasan, David; Bulsara, Ketan R.; Starke, Robert M.; Lawson, Kevin; Rosenwasser, Robert; Jabbour, Pascal
Exclude	Exclude	Low directness for this focused narrative case-based review.	Q2	1	2015	Srinivasan, Anirudh	Pupil sparing oculomotor nerve paresis after anterior communicating artery aneurysm rupture: False localizing sign or acute microvascular ischemia?	Surgical neurology international	10.4103/2152-7806.153877	Srinivasan, Anirudh; Dhandapani, Sivashanmugam; Kumar, Ajay
Exclude	Exclude	Off-topic for this review, commonly non-intracranial, non-neurovascular, or non-aneurysm embolization.	Q1	1	2015	Davidiuk, Andrew J.	Retroperitoneal hematoma secondary to inferior adrenal artery spontaneous hemorrhage.	The Canadian journal of urology		Davidiuk, Andrew J.; Thiel, David D.
Exclude	Exclude	Off-topic for this review, commonly non-intracranial, non-neurovascular, or non-aneurysm embolization.	Q1	1	2015	Dohan, Anthony	Role and Effectiveness of Percutaneous Arterial Embolization in Hemodynamically Unstable Patients with Ruptured Splanchnic Artery Pseudoaneurysms.	Cardiovascular and interventional radiology	10.1007/s00270-014-1002-2	Dohan, Anthony; Eveno, Clarisse; Dautry, Raphael; Guerrache, Youcef; Camus, Marine; Boudiaf, Mourad; Gayat, Etienne; Le Dref, Olivier; Sirol, Marc; Soyer, Philippe
Exclude	Exclude	Low directness for this focused narrative case-based review.	Q1	1	2015	Seo, Jai Woong	Self-assembled 20-nm (64)Cu-micelles enhance accumulation in rat glioblastoma.	Journal of controlled release : official journal of the Controlled Release Society	10.1016/j.jconrel.2015.09.057	Seo, Jai Woong; Ang, JooChuan; Mahakian, Lisa M.; Tam, Sarah; Fite, Brett; Ingham, Elizabeth S.; Beyer, Janine; Forsayeth, John; Bankiewicz, Krystof S.; Xu, Ting; Ferrara, Katherine W.
Exclude	Exclude	Low directness for this focused narrative case-based review.	Q1	1	2015	Uchikawa, Hiroki	Strategy for endovascular coil embolization of a penetrating vertebral artery injury.	Surgical neurology international	10.4103/2152-7806.160320	Uchikawa, Hiroki; Kai, Yutaka; Ohmori, Yuki; Kuratsu, Jun-Ichi
Exclude	Exclude	Low directness for this focused narrative case-based review.	Q3	1	2015	Yang, Hongchao	Thromboelastography for monitoring platelet function in unruptured intracranial aneurysm patients undergoing stent placement.	Interventional neuroradiology : journal of peritherapeutic neuroradiology, surgical procedures and related neurosciences	10.15274/inr-2014-10094	Yang, Hongchao; Li, Youxiang; Jiang, Yuhua; Lv, Xianli
Exclude	Exclude	Low directness for this focused narrative case-based review.	Q1	1	2015	Eun, Jong-Pil	Traumatic lumbar artery rupture after lumbar spinal fracture dislocation causing hypovolemic shock: An endovascular treatment.	British journal of neurosurgery	10.3109/02688697.2015.1039490	Eun, Jong-Pil; Oh, Young-Min
Exclude	Exclude	Low directness for this focused narrative case-based review.	Q1	1	2015	Nadarajah, Jeyaseelan	Traumatic pseudoaneurysm of bulbourethral artery managed by coil embolization.	The Indian journal of surgery	10.1007/s12262-014-1204-5	Nadarajah, Jeyaseelan; Baliyan, Vinit; Yadav, Ajay Kumar; Kumar, Atin; Gamanagatti, Shivanand; Saini, Ashish; Gupta, Amit
Exclude	Exclude	Off-topic for this review, commonly non-intracranial, non-neurovascular, or non-aneurysm embolization.	Q1	1	2015	Shimohira, Masashi	Triaxial transarterial embolization for lower gastrointestinal bleeding: a retrospective case series.	Minimally invasive therapy & allied technologies : MITAT : official journal of the Society for Minimally Invasive Therapy	10.3109/13645706.2014.951656	Shimohira, Masashi; Hashizume, Takuya; Ohta, Kengo; Honda, Junichi; Shibamoto, Yuta
Exclude	Exclude	Low directness for this focused narrative case-based review.	Q2	1	2015	Okada, Yoshifumi	[A Case of Cesarean Section Preceded by Coil Embolization for Subarachnoid Hemorrhage under General Anesthesia].	Masui. The Japanese journal of anesthesiology		Okada, Yoshifumi; Hayasaka, Tomoko; Chiba, Satoko; Nishino, Ryou; Endo, Yasuhiro; Yamauchi, Masanori
Exclude	Exclude	Off-topic for this review, commonly non-intracranial, non-neurovascular, or non-aneurysm embolization.	Q1	1	2016	Gamanagatti, Shivanand	Angioembolisation in Maxillofacial Trauma: An Initial Experience in a Tertiary Care Center.	Journal of maxillofacial and oral surgery	10.1007/s12663-015-0792-3	Gamanagatti, Shivanand; Prasad, Thotton Veedu; Kumar, Atin; Singhal, Maneesh; Sagar, Sushma
Exclude	Exclude	Low directness for this focused narrative case-based review.	Q3	1	2016	Chen, Kunpeng	Balloon-in-stent assisted coiling for treatment of intracranial overwide and undertall aneurysms.	Journal of clinical neuroscience : official journal of the Neurosurgical Society of Australasia	10.1016/j.jocn.2016.08.011	Chen, Kunpeng; Wang, Lijun; Wang, Daming; Liu, Jiachun; Lu, Jun; Qi, Peng
Exclude	Exclude	Low directness for this focused narrative case-based review.	Q3	1	2016	Park, Keun Young	Comparison Between Balloon-Assisted and Stent-Assisted Technique for Treatment of Unruptured Internal Carotid Artery Aneurysms.	Neurointervention	10.5469/neuroint.2016.11.2.99	Park, Keun Young; Kim, Byung Moon; Kim, Dong Joon
Exclude	Exclude	Low directness for this focused narrative case-based review.	Q1	1	2016	Cai, Kefu	Comparison of Stent-Assisted Coiling and Balloon-Assisted Coiling in the Treatment of Ruptured Wide-Necked Intracranial Aneurysms in the Acute Period.	World neurosurgery	10.1016/j.wneu.2016.09.029	Cai, Kefu; Zhang, Yunfeng; Shen, Lihua; Ni, Yaohui; Ji, Qiuhong
Exclude	Exclude	Low directness for this focused narrative case-based review.	Q1	1	2016	Gmeiner, M.	Diagnostic limitations in the treatment of cerebral aneurysms.	Bratislavske lekarske listy	10.4149/bll_2016_042	Gmeiner, M.; Sonnberger, M.; Pogady, P.
Exclude	Exclude	Low directness for this focused narrative case-based review.	Q1	1	2016	Ren, Hecheng	Endovascular coiling of small intracranial aneurysms using a very soft bare platinum coil: A comparison of the packing performance of new and old HyperSoft® helical coils.	Interventional neuroradiology : journal of peritherapeutic neuroradiology, surgical procedures and related neurosciences	10.1177/1591019915617319	Ren, Hecheng; Wei, Ming; Yin, Long; Ma, Lin; Peng, Longfeng
Exclude	Exclude	Low directness for this focused narrative case-based review.	Q5	1	2016	Sylvester, Peter T.	Endovascular management of internal carotid artery injuries secondary to endonasal surgery: case series and review of the literature.	Journal of neurosurgery	10.3171/2015.6.JNS142483	Sylvester, Peter T.; Moran, Christopher J.; Derdeyn, Colin P.; Cross, DeWitte T.; Dacey, Ralph G.; Zipfel, Gregory J.; Kim, Albert H.; Uppaluri, Ravi; Haughey, Bruce H.; Tempelhoff, Rene; Rich, Keith M.; Schneider, John; Chole, Richard A.; Chicoine, Michael R.
Exclude	Exclude	Off-topic for this review, commonly non-intracranial, non-neurovascular, or non-aneurysm embolization.	Q1	1	2016	Erbahçeci Salık, Aysun	Endovascular treatment of peripheral and visceral arterial injuries in patients with acute trauma.	Ulusal travma ve acil cerrahi dergisi = Turkish journal of trauma & emergency surgery : TJTES	10.5505/tjtes.2016.92645	Erbahçeci Salık, Aysun; Saçan İslim, Filiz; Çil, Barbaros Erhan
Exclude	Exclude	Low directness for this focused narrative case-based review.	Q3	1	2016	Zhang, Yisen	Endovascular treatment of ruptured vertebrobasilar dissecting aneurysms: Review of 40 consecutive cases.	Neurology India	10.4103/0028-3886.178043	Zhang, Yisen; Lv, Ming; Zhao, Conghai; Zhang, Ying; Yang, Xinjian; Wu, Zhongxue
Exclude	Exclude	Low directness for this focused narrative case-based review.	Q5	1	2016	Peschillo, Simone	Flow diverter stent treatment for ruptured basilar trunk perforator aneurysms.	Journal of neurointerventional surgery	10.1136/neurintsurg-2014-011511	Peschillo, Simone; Caporlingua, Alessandro; Cannizzaro, Delia; Resta, Mariachiara; Burdi, Nicola; Valvassori, Luca; Pero, Guglielmo; Lanzino, Giuseppe
Exclude	Exclude	Off-topic for this review, commonly non-intracranial, non-neurovascular, or non-aneurysm embolization.	Q1	1	2016	Aoki, Makoto	Genuine splenic artery aneurysm rupture treated by N-butyl cyanoacrylate and metallic coils under resuscitative endovascular balloon occlusion of the aorta.	Acute medicine & surgery	10.1002/ams2.168	Aoki, Makoto; Hagiwara, Shuichi; Miyazaki, Masaya; Kaneko, Minoru; Murata, Masato; Nakajima, Jun; Ohyama, Yoshio; Tamura, Jun'ichi; Tsushima, Yoshito; Oshima, Kiyohiro
Exclude	Exclude	Off-topic for this review, commonly non-intracranial, non-neurovascular, or non-aneurysm embolization.	Q1	1	2016	Wen, Feng	Hemobilia After Laparoscopic Cholecystectomy: Imaging Features and Management of an Unusual Complication.	Surgical laparoscopy, endoscopy & percutaneous techniques	10.1097/SLE.0000000000000241	Wen, Feng; Dong, Yue; Lu, Zai Ming; Liu, Zhao Yu; Li, Wei; Guo, Qi Yong
Exclude	Exclude	Off-topic for this review, commonly non-intracranial, non-neurovascular, or non-aneurysm embolization.	Q1	1	2016	Feng, Wen	Iatrogenic hemobilia: imaging features and management with transcatheter arterial embolization in 30 patients.	Diagnostic and interventional radiology (Ankara, Turkey)	10.5152/dir.2016.15295	Feng, Wen; Yue, Dong; ZaiMing, Lu; ZhaoYu, Liu; XiangXuan, Zhao; Wei, Li; QiYong, Guo
Exclude	Exclude	Low directness for this focused narrative case-based review.	Q1	1	2016	Kalmar, Peter I.	Is Embolization an Effective Treatment for Recurrent Hemorrhage After Hip or Knee Arthroplasty?	Clinical orthopaedics and related research	10.1007/s11999-015-4476-6	Kalmar, Peter I.; Leithner, Andreas; Ehall, Reinhard; Portugaller, Rupert Horst
Exclude	Exclude	Low directness for this focused narrative case-based review.	Q3	1	2016	Brassel, Friedhelm	Kissing-Y stenting for endovascular treatment of complex wide necked bifurcation aneurysms using Acandis Acclino stents: results and literature review.	Journal of neurointerventional surgery	10.1136/neurintsurg-2015-011691	Brassel, Friedhelm; Melber, Katharina; Schlunz-Hendann, Martin; Meila, Dan
Exclude	Exclude	Low directness for this focused narrative case-based review.	Q2	1	2016	Choi, Dae Han	Lumbosacral Subdural Hematoma and Concomitant Acute Lower Extremity Monoparesis After Intracranial Aneurysmal Subarachnoid Hemorrhage.	World neurosurgery	10.1016/j.wneu.2016.08.084	Choi, Dae Han; Kim, Myeong Jin; Yoo, Chan Jong; Park, Cheol Wan
Exclude	Exclude	Low directness for this focused narrative case-based review.	Q1	1	2016	Jaja, Blessing N. R.	Neuroimaging characteristics of ruptured aneurysm as predictors of outcome after aneurysmal subarachnoid hemorrhage: pooled analyses of the SAHIT cohort.	Journal of neurosurgery	10.3171/2015.4.JNS142753	Jaja, Blessing N. R.; Lingsma, Hester; Steyerberg, Ewout W.; Schweizer, Tom A.; Thorpe, Kevin E.; Macdonald, R. Loch
Exclude	Exclude	Low directness for this focused narrative case-based review.	Q1	1	2016	Hsu, Charlie Chia-Tsong	Principles and Clinical Application of Dual-energy Computed Tomography in the Evaluation of Cerebrovascular Disease.	Journal of clinical imaging science	10.4103/2156-7514.185003	Hsu, Charlie Chia-Tsong; Kwan, Gigi Nga Chi; Singh, Dalveer; Pratap, Jit; Watkins, Trevor William
Exclude	Exclude	Low directness for this focused narrative case-based review.	Q1	1	2016	Rudziński, Piotr N.	Pulmonary artery rupture as a complication of Swan-Ganz catheter application. Diagnosis and endovascular treatment: a single centre's experience.	Postepy w kardiologii interwencyjnej = Advances in interventional cardiology	10.5114/aic.2016.59364	Rudziński, Piotr N.; Henzel, Jan; Dzielińska, Zofia; Lubiszewska, Barbara M.; Michałowska, Ilona; Szymański, Piotr; Pracoń, Radosław; Hryniewiecki, Tomasz; Demkow, Marcin
Exclude	Exclude	Low directness for this focused narrative case-based review.	Q3	1	2016	Gory, B.	PulseRider Stent-Assisted Coiling of Wide-Neck Bifurcation Aneurysms: Periprocedural Results in an International Series.	AJNR. American journal of neuroradiology	10.3174/ajnr.A4506	Gory, B.; Spiotta, A. M.; Mangiafico, S.; Consoli, A.; Biondi, A.; Pomero, E.; Killer-Oberpfalzer, M.; Weber, W.; Riva, R.; Labeyrie, P. E.; Turjman, F.
Exclude	Exclude	Low directness for this focused narrative case-based review.	Q1	1	2016	Nguyen, Ha Son	Resection of a recurrent cervical internal carotid artery pseudoaneurysm after failed endovascular therapy.	Surgical neurology international	10.4103/2152-7806.173571	Nguyen, Ha Son; Oni-Orisan, Akinwunmi; Cochran, Joseph; Pollock, Glen
Exclude	Exclude	Low directness for this focused narrative case-based review.	Q2	1	2016	Pierot, Laurent	Safety and efficacy of aneurysm treatment with WEB: results of the WEBCAST study.	Journal of neurosurgery	10.3171/2015.2.JNS142634	Pierot, Laurent; Costalat, Vincent; Moret, Jacques; Szikora, Istvan; Klisch, Joachim; Herbreteau, Denis; Holtmannspötter, Markus; Weber, Werner; Januel, Anne-Christine; Liebig, Thomas; Sychra, Vojtech; Strasilla, Christoph; Cognard, Christophe; Bonafé, Alain; Molyneux, Andrew; Byrne, James V.; Spelle, Laurent
Exclude	Exclude	Low directness for this focused narrative case-based review.	Q2	1	2016	Froelich, Jens J.	Size and Location of Ruptured Intracranial Aneurysms: A 5-Year Clinical Survey.	World neurosurgery	10.1016/j.wneu.2016.04.044	Froelich, Jens J.; Neilson, Sam; Peters-Wilke, Jens; Dubey, Arvind; Thani, Nova; Erasmus, Albert; Carr, Michael W.; Hunn, Andrew W. M.
Exclude	Exclude	Low directness for this focused narrative case-based review.	Q3	1	2016	Liu, Peng	Stent-assisted coiling of ruptured wide-necked intracranial aneurysms: A single-center experience of 218 consecutive patients.	Neurology India	10.4103/0028-3886.178045	Liu, Peng; Lv, Xianli; Li, Youxiang; Lv, Ming
Exclude	Exclude	Off-topic for this review, commonly non-intracranial, non-neurovascular, or non-aneurysm embolization.	Q1	1	2016	Kojima, Takuro	Successful emergent coil embolization of an inferior epigastric artery perforation in a neonate.	Journal of cardiology cases	10.1016/j.jccase.2016.05.002	Kojima, Takuro; Yoshiba, Shigeki; Kobayashi, Toshiki; Kumamoto, Takashi; Cho, Ami; Yasuhara, Jun; Shimizu, Hiroyuki; Sumitomo, Naokata
Exclude	Exclude	Off-topic for this review, commonly non-intracranial, non-neurovascular, or non-aneurysm embolization.	Q1	1	2016	Brenner, Megan	Trading scalpels for sheaths: Catheter-based treatment of vascular injury can be effectively performed by acute care surgeons trained in endovascular techniques.	The journal of trauma and acute care surgery	10.1097/TA.0000000000001006	Brenner, Megan; Hoehn, Melanie; Teeter, William; Stein, Deborah; Scalea, Thomas
Exclude	Exclude	Low directness for this focused narrative case-based review.	Q2	1	2016	Lin, Ning	Treatment of Distal Anterior Circulation Aneurysms With the Pipeline Embolization Device: A US Multicenter Experience.	Neurosurgery	10.1227/NEU.0000000000001117	Lin, Ning; Lanzino, Giuseppe; Lopes, Demetrius K.; Arthur, Adam S.; Ogilvy, Christopher S.; Ecker, Robert D.; Dumont, Travis M.; Turner, Raymond D. 4th; Gooch, M. Reid; Boulos, Alan S.; Kan, Peter; Snyder, Kenneth V.; Levy, Elad I.; Siddiqui, Adnan H.
Exclude	Exclude	Low directness for this focused narrative case-based review.	Q2	1	2016	Ashida, Noriaki	[Ruptured Internal Carotid Artery Aneurysm Coiling in a Patient with Ipsilateral Internal Carotid Artery Occlusion via the Posterior Communicating Artery].	No shinkei geka. Neurological surgery	10.11477/mf.1436203377	Ashida, Noriaki; Saitoh, Minoru; Fujita, Atsushi; Kohmura, Eiji
Exclude	Exclude	Low directness for this focused narrative case-based review.	Q2	1	2017	Abdulrauf, Saleem I.	"Awake" clipping of cerebral aneurysms: report of initial series.	Journal of neurosurgery	10.3171/2015.12.JNS152140	Abdulrauf, Saleem I.; Vuong, Peter; Patel, Ritesh; Sampath, Raghu; Ashour, Ahmed M.; Germany, Lauren M.; Lebovitz, Jonathon; Brunson, Colt; Nijjar, Yuvraj; Dryden, J. Kyle; Khan, Maheen Q.; Stefan, Mihaela G.; Wiley, Evan; Cleary, Ryan T.; Reis, Connor; Walsh, Jodi; Buchanan, Paula
Exclude	Exclude	Off-topic for this review, commonly non-intracranial, non-neurovascular, or non-aneurysm embolization.	Q5	1	2017	Edwards, Nancy J.	Antiplatelet therapy for the prevention of peri-coiling thromboembolism in high-risk patients with ruptured intracranial aneurysms.	Journal of neurosurgery	10.3171/2016.9.JNS161340	Edwards, Nancy J.; Jones, Wesley H.; Sanzgiri, Aditya; Corona, Juan; Dannenbaum, Mark; Chen, Peng Roc
Exclude	Exclude	Off-topic for this review, commonly non-intracranial, non-neurovascular, or non-aneurysm embolization.	Q1	1	2017	Chick, Jeffrey Forris Beecham	Aortoenteric fistulae temporization and treatment: lessons learned from a multidisciplinary approach to 3 patients.	Radiology case reports	10.1016/j.radcr.2017.03.008	Chick, Jeffrey Forris Beecham; Castle, Jordan C.; Cooper, Kyle J.; Srinivasa, Ravi N.; Eliason, Jonathan L.; Osborne, Nicholas H.; Kim, Karen M.; Saad, Wael E.; Khaja, Minhaj S.
Exclude	Exclude	Low directness for this focused narrative case-based review.	Q6	1	2017	Matsubara, Noriaki	Clinical Application of Insertion Force Sensor System for Coil Embolization of Intracranial Aneurysms.	World neurosurgery	10.1016/j.wneu.2017.06.092	Matsubara, Noriaki; Miyachi, Shigeru; Izumi, Takashi; Yamada, Hiroyuki; Marui, Naoki; Ota, Keisuke; Tajima, Hayato; Shintai, Kazunori; Ito, Masashi; Imai, Tasuku; Nishihori, Masahiro; Wakabayashi, Toshihiko
Exclude	Exclude	Low directness for this focused narrative case-based review.	Q2	1	2017	Jabbarli, Ramazan	Clinical relevance of anterior cerebral artery asymmetry in aneurysmal subarachnoid hemorrhage.	Journal of neurosurgery	10.3171/2016.9.JNS161706	Jabbarli, Ramazan; Reinhard, Matthias; Roelz, Roland; Kaier, Klaus; Weyerbrock, Astrid; Taschner, Christian; Scheiwe, Christian; Shah, Mukesch
Exclude	Exclude	Off-topic for this review, commonly non-intracranial, non-neurovascular, or non-aneurysm embolization.	Q1	1	2017	Lee, Ho Kyun	Colon perforation due to embolization coil for internal iliac aneurysm.	Annals of surgical treatment and research	10.4174/astr.2017.92.6.440	Lee, Ho Kyun; Jung, Hong Sung; Chung, Sang Young; Choi, Soo Jin Na
Exclude	Exclude	Low directness for this focused narrative case-based review.	Q1	1	2017	Burkhardt, Jan-Karl	Computed tomography angiography spot sign predicts intraprocedural aneurysm rupture in subarachnoid hemorrhage.	Acta neurochirurgica	10.1007/s00701-016-3072-1	Burkhardt, Jan-Karl; Neidert, Marian Christoph; Stienen, Martin Nikolaus; Schöni, Daniel; Fung, Christian; Roethlisberger, Michel; Corniola, Marco Vincenzo; Bervini, David; Maduri, Rodolfo; Valsecchi, Daniele; Tok, Sina; Schatlo, Bawarjan; Bijlenga, Philippe; Schaller, Karl; Bozinov, Oliver; Regli, Luca
Exclude	Exclude	Letter, reply, or editorial-level item with limited direct data for this review.	Q1	1	2017	Dasgupta, Swapan K.	Dasatinib inhibits actin fiber reorganization and promotes endothelial cell permeability through RhoA-ROCK pathway.	Cancer medicine	10.1002/cam4.1019	Dasgupta, Swapan K.; Le, Anhquyen; Vijayan, K. Vinod; Thiagarajan, Perumal
Exclude	Exclude	Off-topic for this review, commonly non-intracranial, non-neurovascular, or non-aneurysm embolization.	Q1	1	2017	Shi, Zhong Xing	Emergency transcatheter arterial embolization for massive gastrointestinal arterial hemorrhage.	Medicine	10.1097/MD.0000000000009437	Shi, Zhong Xing; Yang, Jing; Liang, Hong Wei; Cai, Zhen Hua; Bai, Bin
Exclude	Exclude	Off-topic for this review, commonly non-intracranial, non-neurovascular, or non-aneurysm embolization.	Q1	1	2017	Chen, Samuel L.	Endovascular Management of Concomitant Thoracic and Abdominal Aortic Ruptures Resulting from Brucellosis Aortitis.	Annals of vascular surgery	10.1016/j.avsg.2016.08.007	Chen, Samuel L.; Kuo, Isabella J.; Fujitani, Roy M.; Kabutey, Nii-Kabu
Exclude	Exclude	Off-topic for this review, commonly non-intracranial, non-neurovascular, or non-aneurysm embolization.	Q1	1	2017	Bonne, Lawrence	Endovascular Management of Severe Arterial Haemorrhage After Radical Prostatectomy: A Case Series.	Cardiovascular and interventional radiology	10.1007/s00270-017-1715-0	Bonne, Lawrence; Gillardin, Patrick; De Wever, Liesbeth; Vanhoutte, Els; Joniau, Steven; Oyen, Raymond; Maleux, Geert
Exclude	Exclude	Off-topic for this review, commonly non-intracranial, non-neurovascular, or non-aneurysm embolization.	Q1	1	2017	Rodrigues, Roger	Endovascular Treatment of Carotid Blowout Syndrome.	Revista portuguesa de cirurgia cardio-toracica e vascular : orgao oficial da Sociedade Portuguesa de Cirurgia Cardio-Toracica e Vascular		Rodrigues, Roger; Costa, João; Anacleto, Gabriel; Roriz, Diogo; Gonçalves, Óscar
Exclude	Exclude	Off-topic for this review, commonly non-intracranial, non-neurovascular, or non-aneurysm embolization.	Q1	1	2017	Feng, Wen	Hemobilia following laparoscopic cholecystectomy: computed tomography findings and clinical outcome of transcatheter arterial embolization.	Acta radiologica (Stockholm, Sweden : 1987)	10.1177/0284185116638570	Feng, Wen; Yue, Dong; ZaiMing, Lu; ZhaoYu, Liu; Wei, Li; Qiyong, Guo
Exclude	Exclude	Low directness for this focused narrative case-based review.	Q1	1	2017	Stetler, William R. Jr	Is intensive care monitoring necessary after coil embolization of unruptured intracranial aneurysms?	Journal of neurointerventional surgery	10.1136/neurintsurg-2016-012511	Stetler, William R. Jr; Griauzde, Julius; Saadeh, Yamaan; Wilson, Thomas J.; Al-Holou, Wajd N.; Chaudhary, Neeraj; Thompson, B. Gregory; Pandey, Aditya S.; Gemmete, Joseph J.
Exclude	Exclude	Low directness for this focused narrative case-based review.	Q3	1	2017	Aydin, Kubilay	Midterm results of T-stent-assisted coiling of wide-necked and complex intracranial bifurcation aneurysms using low-profile stents.	Journal of neurosurgery	10.3171/2016.9.JNS161909	Aydin, Kubilay; Sencer, Serra; Barburoglu, Mehmet; Berdikhojayev, Mynzhylky; Aras, Yavuz; Sencer, Altay; İzgi, Nail
Exclude	Exclude	Off-topic for this review, commonly non-intracranial, non-neurovascular, or non-aneurysm embolization.	Q1	1	2017	Seo, Kwang Il	Minimal Resection of Jejuna Dieulafoy's Lesion Using an Intraoperative Fluoroscopic Localization of the Metallic Coils Used in Angiography.	The Korean journal of gastroenterology = Taehan Sohwagi Hakhoe chi	10.4166/kjg.2017.69.2.135	Seo, Kwang Il; Moon, Won; Lee, Cheon Woo; Park, Seun Ja; Park, Moo In; Kim, Seung Eun; Kim, Jae Hyun; Yoon, Ki Young; Chang, Hee Kyung
Exclude	Exclude	Low directness for this focused narrative case-based review.	Q3	1	2017	Yako, Rie	Observation of Neointimal Coverage Around the Aneurysm Neck After Stent-Assisted Coil Embolization by Optical Frequency Domain Imaging: Technical Case Report.	Operative neurosurgery (Hagerstown, Md.)	10.1093/ons/opw018	Yako, Rie; Matsumoto, Hiroyuki; Masuo, Osamu; Nakao, Naoyuki
Exclude	Exclude	Low directness for this focused narrative case-based review.	Q2	1	2017	Heit, J. J.	Patient Outcomes and Cerebral Infarction after Ruptured Anterior Communicating Artery Aneurysm Treatment.	AJNR. American journal of neuroradiology	10.3174/ajnr.A5355	Heit, J. J.; Ball, R. L.; Telischak, N. A.; Do, H. M.; Dodd, R. L.; Steinberg, G. K.; Chang, S. D.; Wintermark, M.; Marks, M. P.
Exclude	Exclude	Low directness for this focused narrative case-based review.	Q5	1	2017	Ryan, Robert W.	Pipeline flow diversion of ruptured blister aneurysms of the supraclinoid carotid artery using a single-device strategy.	Neurosurgical focus	10.3171/2017.3.FOCUS1757	Ryan, Robert W.; Khan, Amir S.; Barco, Rebecca; Choulakian, Armen
Exclude	Exclude	Off-topic for this review, commonly non-intracranial, non-neurovascular, or non-aneurysm embolization.	Q3	1	2017	Sedat, Jacques	Prasugrel versus clopidogrel in stent-assisted coil embolization of unruptured intracranial aneurysms.	Interventional neuroradiology : journal of peritherapeutic neuroradiology, surgical procedures and related neurosciences	10.1177/1591019916669090	Sedat, Jacques; Chau, Yves; Gaudart, Jean; Sachet, Marina; Beuil, Stephanie; Lonjon, Michel
Exclude	Exclude	Low directness for this focused narrative case-based review.	Q2	1	2017	Nomura, Motohiro	Pseudoaneurysm formation due to rupture of intracranial aneurysms: Case series and literature review.	The neuroradiology journal	10.1177/1971400916684667	Nomura, Motohiro; Mori, Kentaro; Tamase, Akira; Kamide, Tomoya; Seki, Syunsuke; Iida, Yu; Nakano, Tatsu; Kawabata, Yuichi; Kitabatake, Taro; Nakajima, Teruyuki; Yasutake, Kiyoyuki; Egami, Kei; Takahashi, Tatsunori; Takahashi, Mitsuyuki; Yanagimoto, Kunio
Exclude	Exclude	Low directness for this focused narrative case-based review.	Q2	1	2017	Nakagawa, Daichi	Quantitative Susceptibility Mapping as a Possible Tool to Radiographically Diagnose Sentinel Headache Associated with Intracranial Aneurysm: Case Report.	World neurosurgery	10.1016/j.wneu.2017.04.151	Nakagawa, Daichi; Cushing, Cameron; Nagahama, Yasunori; Allan, Lauren; Hasan, David
Exclude	Exclude	Low directness for this focused narrative case-based review.	Q2	1	2017	Burkhardt, Jan-Karl	Rapid Documented Growth of Aneurysm Bleb Led to Rupture of an Incidental Intracranial Anterior Communicating Artery Aneurysm.	Journal of neurological surgery. Part A, Central European neurosurgery	10.1055/s-0037-1598053	Burkhardt, Jan-Karl; Fierstra, Jorn; Esposito, Giuseppe; Baltsavias, Gerasimos; Bozinov, Oliver; Regli, Luca
Exclude	Exclude	Off-topic for this review, commonly non-intracranial, non-neurovascular, or non-aneurysm embolization.	Q1	1	2017	Bhatia, Shivank	Role of Coil Embolization during Prostatic Artery Embolization: Incidence, Indications, and Safety Profile(☆).	Journal of vascular and interventional radiology : JVIR	10.1016/j.jvir.2017.01.004	Bhatia, Shivank; Sinha, Vishal; Bordegaray, Matthew; Kably, Issam; Harward, Sardis; Narayanan, Govindarajan
Exclude	Exclude	Off-topic for this review, commonly non-intracranial, non-neurovascular, or non-aneurysm embolization.	Q1	1	2017	Ohm, Joon-Young	Safety and efficacy of transhepatic and transsplenic access for endovascular management of portal vein complications after liver transplantation.	Liver transplantation : official publication of the American Association for the Study of Liver Diseases and the International Liver Transplantation Society	10.1002/lt.24737	Ohm, Joon-Young; Ko, Gi-Young; Sung, Kyu-Bo; Gwon, Dong-Il; Ko, Heung Kyu
Exclude	Exclude	Off-topic for this review, commonly non-intracranial, non-neurovascular, or non-aneurysm embolization.	Q1	1	2017	Rasuli, Pasteur	Splenic Artery Embolization in Blunt Trauma: A Single-Center Retrospective Comparison of the Use of Gelatin Sponge Versus Coils.	AJR. American journal of roentgenology	10.2214/AJR.17.18005	Rasuli, Pasteur; Moosavi, Bardia; French, Gordon J.; Petrcich, William; Hammond, Ian
Exclude	Exclude	Low directness for this focused narrative case-based review.	Q1	1	2017	De Gregorio, Claudia	The Endovascular Management of an Iatrogenic Superior Gluteal Artery Rupture Following Bone Marrow Biopsy.	Internal medicine (Tokyo, Japan)	10.2169/internalmedicine.8195-16	De Gregorio, Claudia; Spalla, Flavia; Padricelli, Andrea; Narese, Donatella; Bracale, Umberto; Ferrara, Doriana; Del Guercio, Luca; Bracale, Umberto Marcello
Exclude	Exclude	Low directness for this focused narrative case-based review.	Q3	1	2017	Amorim, José M.	Treatment of an internal carotid artery aneurysm with a flow diverter through a double lumen balloon catheter.	Interventional neuroradiology : journal of peritherapeutic neuroradiology, surgical procedures and related neurosciences	10.1177/1591019917691238	Amorim, José M.; Rosati, Santiago; Agid, Ronit; Pereira, Vítor Mendes; Krings, Timo
Exclude	Exclude	Low directness for this focused narrative case-based review.	Q1; Q2; Q7	3	2017	Grossberg, J. A.	Treatment of wide-necked aneurysms with the Low-profile Visualized Intraluminal Support (LVIS Jr) device: a multicenter experience.	Journal of neurointerventional surgery	10.1136/neurintsurg-2016-012687	Grossberg, J. A.; Hanel, R. A.; Dabus, G.; Keigher, K.; Haussen, D. C.; Sauvageau, E.; Linfante, I.; Gonsales, D.; Aguilar Salinas, P.; Bouslama, M.; Mayich, M.; Nogueira, R. G.; Lopes, D. K.
Exclude	Exclude	Low directness for this focused narrative case-based review.	Q2	1	2017	Fukuda, Kenji	White-collar sign as a predictor of outcome after endovascular treatment for cerebral aneurysms.	Journal of neurosurgery	10.3171/2016.2.JNS152976	Fukuda, Kenji; Higashi, Toshio; Okawa, Masakazu; Iwaasa, Mitsutoshi; Yoshioka, Tsutomu; Inoue, Tooru
Exclude	Exclude	Low directness for this focused narrative case-based review.	Q2	1	2017	Sakakura, Kazuki	[A Case of Ruptured Anterior Communicating Artery Aneurysm with Visual Field Defects and Deteriorating to Severe Vision Loss].	Brain and nerve = Shinkei kenkyu no shinpo	10.11477/mf.1416200883	Sakakura, Kazuki; Ikeda, Go; Nakai, Yasunobu; Watanabe, Noriyuki; Shiigai, Masanari; Uemura, Kazuya; Yamamoto, Tetsuya; Matsumura, Akira
Exclude	Exclude	Low directness for this focused narrative case-based review.	Q1	1	2017	Hayashi, Kentaro	[A Ruptured Aneurysm at the Origin of a Duplicated Middle Cerebral Artery, Treated by Coil Embolization:A Case Report].	No shinkei geka. Neurological surgery	10.11477/mf.1436203520	Hayashi, Kentaro; Matsuo, Yoshitaka; Hayashi, Yukishige; Shirakawa, Kiyoshi; Kaminogo, Makio
Exclude	Exclude	Low directness for this focused narrative case-based review.	Q1	1	2018	Haussen, Diogo C.	Active Reperfusion Hemorrhage during Thrombectomy: Angiographic Findings and Real-Time Correlation with the CT "Spot Sign".	Interventional neurology	10.1159/000488084	Haussen, Diogo C.; Ferreira, Ivan M.; Barreira, Clara; Grossberg, Jonathan A.; Diana, Francesco; Peschillo, Simone; Nogueira, Raul G.
Exclude	Exclude	Low directness for this focused narrative case-based review.	Q2	1	2018	Twitchell, Spencer	Analysis of cerebrovascular aneurysm treatment cost: retrospective cohort comparison of clipping, coiling, and flow diversion.	Neurosurgical focus	10.3171/2018.1.FOCUS17775	Twitchell, Spencer; Abou-Al-Shaar, Hussam; Reese, Jared; Karsy, Michael; Eli, Ilyas M.; Guan, Jian; Taussky, Philipp; Couldwell, William T.
Exclude	Exclude	Low directness for this focused narrative case-based review.	Q2	1	2018	Kim, Sung-Tae	Causes of early rebleeding after coil embolization of ruptured cerebral aneurysms.	Clinical neurology and neurosurgery	10.1016/j.clineuro.2018.09.006	Kim, Sung-Tae; Baek, Jin Wook; Lee, Won Hee; Lee, Kun Soo; Kwon, Wi Hyun; Pyo, Seyoung; Jeong, Hae Woong; Jeong, Young Gyun
Exclude	Exclude	Low directness for this focused narrative case-based review.	Q1; Q3; Q4	3	2018	Kim, Jonghoon	Coil Embolization Results of the Ruptured Proximal Posteriori Inferior Cerebellar Artery Aneurysm: A Single-Center 10 Years' Experience.	World neurosurgery	10.1016/j.wneu.2018.06.105	Kim, Jonghoon; Chang, Chulhoon; Jung, Young Jin
Exclude	Exclude	Low directness for this focused narrative case-based review.	Q1	1	2018	Wang, Yongzheng	Delayed retroperitoneal arterial hemorrhage after inferior vena cava filter deployment: A case report.	Medicine	10.1097/MD.0000000000009618	Wang, Yongzheng; Chang, Haiyang; Wang, Wujie; Wang, Wei; Liu, Bin; Li, Zheng; Li, Yuliang
Exclude	Exclude	Off-topic for this review, commonly non-intracranial, non-neurovascular, or non-aneurysm embolization.	Q1	1	2018	Abbasi, Danish	Diagnosis and Management of Rare Case of Mesenteric Hematoma Rupture after Transcatheter Aortic Valve Replacement (TAVR): A Case Report and Review of the Literature.	Case reports in vascular medicine	10.1155/2018/6273538	Abbasi, Danish; Vanhook, Jeffrey E.; Salartash, Khashayar; Levite, Howard
Exclude	Exclude	Low directness for this focused narrative case-based review.	Q2	1	2018	Marbacher, Serge	Early Intracranial Aneurysm Recurrence after Microsurgical Clip Ligation: Case Report and Review of the Literature.	Journal of neurological surgery reports	10.1055/s-0038-1676454	Marbacher, Serge; Spiessberger, Alexander; Diepers, Michael; Remonda, Luca; Fandino, Javier
Exclude	Exclude	Low directness for this focused narrative case-based review.	Q1	1	2018	Lanza, Ezio	Emergency Transarterial Embolization in Postoperative Hip Bleeding: Indications, Techniques, and Results in a Retrospective Cohort.	The Journal of arthroplasty	10.1016/j.arth.2018.02.005	Lanza, Ezio; Muglia, Riccardo; Solbiati, Luigi Alessandro; Tramarin, Marco; Poretti, Dario; Pedicini, Vittorio
Exclude	Exclude	Low directness for this focused narrative case-based review.	Q5	1	2018	Guerrero, Waldo R.	Endovascular Treatment of Ruptured Vertebrobasilar Dissecting Aneurysms Using Flow Diversion Embolization Devices: Single-Institution Experience.	World neurosurgery	10.1016/j.wneu.2017.09.125	Guerrero, Waldo R.; Ortega-Gutierrez, Santiago; Hayakawa, Minako; Derdeyn, Colin P.; Rossen, James D.; Hasan, David; Samaniego, Edgar A.
Exclude	Exclude	Low directness for this focused narrative case-based review.	Q1	1	2018	Mittal, Somit	Endovascular treatment of ruptured pica aneurysms and association with its extradural origin: A single-center experience.	The Indian journal of radiology & imaging	10.4103/ijri.IJRI_318_17	Mittal, Somit; Singh, Vivek; Phadke, R. V.; Neyaz, Zafar
Exclude	Exclude	Low directness for this focused narrative case-based review.	Q1	1	2018	Brinjikji, Waleed	GEL THE NEC: a prospective registry evaluating the safety, ease of use, and efficacy of the HydroSoft coil as a finishing device.	Journal of neurointerventional surgery	10.1136/neurintsurg-2016-012915	Brinjikji, Waleed; Amar, Arun P.; Delgado Almandoz, Josser E.; Diaz, Orlando; Jabbour, Pascal; Hanel, Ricardo; Hui, Ferdinand; Kelly, Michael; Layton, Kennith D.; Miller, Jeffrey W.; Levy, Elad; Moran, Christopher; Suh, Dae C.; Woo, Henry; Sellar, Robin; Ho, Brian; Evans, Avery; Kallmes, David F.
Exclude	Exclude	Low directness for this focused narrative case-based review.	Q1	1	2018	Itabashi, Ryo	Iatrogenic Extravasation and Extracranial ICA Dissection during Neurointervention Evaluated by Transoral Carotid Ultrasonography: Case Report.	Journal of vascular and interventional neurology		Itabashi, Ryo; Furui, Eisuke; Suzuki, Ichiro; Kikuchi, Toshio; Kondo, Ryushi; Matsumoto, Yasushi; Fujiwara, Satoru
Exclude	Exclude	Low directness for this focused narrative case-based review.	Q1	1	2018	Li, Ching-Chun	Iatrogenic pseudoaneurysm after bevacizumab therapy in patients with metastatic colorectal cancer: Two case reports.	Molecular and clinical oncology	10.3892/mco.2018.1712	Li, Ching-Chun; Tsai, Hsiang-Lin; Huang, Ching-Wen; Yeh, Yung-Sung; Tsai, Tzu-Hsueh; Wang, Jaw-Yuan
Exclude	Exclude	Off-topic for this review, commonly non-intracranial, non-neurovascular, or non-aneurysm embolization.	Q1	1	2018	Costa, Renato Fanchiotti	Inferior gluteal artery pseudoaneurysm after fall from a bicycle: case report.	Jornal vascular brasileiro	10.1590/1677-5449.003018	Costa, Renato Fanchiotti; Yoshida, Ricardo de Alvarenga; Gibin, Rodrigo Jaldin; Sobreira, Marcone Lima; Pimenta, Rafael Elias Fares; Bertanha, Matheus; de Camargo, Paula Angeleli Bueno; Yoshida, Winston Bonetti
Exclude	Exclude	Off-topic for this review, commonly non-intracranial, non-neurovascular, or non-aneurysm embolization.	Q1	1	2018	Azeemuddin, Muhammad	Institutional Review of Hemorrhagic Pelvic Emergencies Effectively Managed with Percutaneous Arterial Embolization.	Cureus	10.7759/cureus.2194	Azeemuddin, Muhammad; Sayani, Raza; Turab, Nauman Al Qamari; Mustahsan, Syed M.; Hasan, Mohammad; Khan, Dawar B.; Mubarak, Fatima
Exclude	Exclude	Low directness for this focused narrative case-based review.	Q3	1	2018	Samaniego, Edgar A.	LVIS Jr Device for Y-Stent-Assisted Coil Embolization of Wide-Neck Intracranial Aneurysms: A Multicenter Experience.	Interventional neurology	10.1159/000487545	Samaniego, Edgar A.; Mendez, Aldo A.; Nguyen, Thanh N.; Kalousek, Vladimir; Guerrero, Waldo R.; Dandapat, Sudeepta; Dabus, Guilherme; Linfante, Italo; Hassan, Ameer E.; Drofa, Alexander; Kouznetsov, Evgueni; Leedahl, David; Hasan, David; Maud, Alberto; Ortega-Gutierrez, Santiago
Exclude	Exclude	Low directness for this focused narrative case-based review.	Q2	1	2018	Walter, Johannes	Lethal Ultra-Early Subarachnoid Hemorrhage Due to Rupture of De Novo Aneurysm 5 Months After Primary Aneurysmatic Subarachnoid Hemorrhage.	World neurosurgery	10.1016/j.wneu.2018.02.093	Walter, Johannes; Unterberg, Andreas W.; Zweckberger, Klaus
Exclude	Exclude	Low directness for this focused narrative case-based review.	Q3	1	2018	Cheung, Nicholas K.	Long term follow-up of bifurcation aneurysms treated with braided stent assisted coiling and complex T- and Y- stent constructs.	Journal of neurointerventional surgery	10.1136/neurintsurg-2017-013399	Cheung, Nicholas K.; Chiu, Albert Hy; Cheung, Andrew; Wenderoth, Jason D.
Exclude	Exclude	Low directness for this focused narrative case-based review.	Q3	1	2018	Cheung, Nicholas K.	Long-term follow-up of aneurysms treated electively with woven stent-assisted coiling.	Journal of neurointerventional surgery	10.1136/neurintsurg-2017-013402	Cheung, Nicholas K.; Chiu, Albert Hy; Cheung, Andrew K.; Wenderoth, Jason D.
Exclude	Exclude	Low directness for this focused narrative case-based review.	Q2	1	2018	Sourour, Nader-Antoine	Medina® Embolization Device for the Treatment of Intracranial Aneurysms: Safety and Angiographic Effectiveness at 6 Months.	Neurosurgery	10.1093/neuros/nyx161	Sourour, Nader-Antoine; Vande Perre, Saskia; Maria, Federico Di; Papagiannaki, Chrysanthi; Gabrieli, Joseph; Pistocchi, Silvia; Bartolini, Bruno; Degos, Vincent; Carpentier, Alexandre; Chiras, Jacques; Clarençon, Frédéric
Exclude	Exclude	Low directness for this focused narrative case-based review.	Q6	1	2018	Ghali, Michael G. Z.	Multimodal Treatment of Intracranial Aneurysms in Children: Clinical Case Series and Review of the Literature.	World neurosurgery	10.1016/j.wneu.2017.12.057	Ghali, Michael G. Z.; Srinivasan, Visish M.; Cherian, Jacob; Wagner, Kathryn M.; Chen, Stephen R.; Johnson, Jeremiah; Lam, Sandi K.; Kan, Peter
Exclude	Exclude	Low directness for this focused narrative case-based review.	Q2	1	2018	Egeto, Peter	Neuropsychological function after endovascular and neurosurgical treatment of subarachnoid hemorrhage: a systematic review and meta-analysis.	Journal of neurosurgery	10.3171/2016.11.JNS162055	Egeto, Peter; Loch Macdonald, R.; Ornstein, Tisha J.; Schweizer, Tom A.
Exclude	Exclude	Low directness for this focused narrative case-based review.	Q3	1	2018	Terashima, Mio	One-stage Stent-assisted Coil Embolization for Rupture-side-unknown Bilateral Vertebral Artery Dissecting Aneurysms in an Acute Stage: A Case Report.	NMC case report journal	10.2176/nmccrj.cr.2017-0109	Terashima, Mio; Miura, Yoichi; Ishida, Fujimaro; Toma, Naoki; Araki, Tomohiro; Shimosaka, Shinichi; Kanamaru, Kenji; Suzuki, Hidenori
Exclude	Exclude	Low directness for this focused narrative case-based review.	Q1	1	2018	Kim, Min-Woo	Packing of metalized polymer nanofibers for aneurysm embolization.	Nanoscale	10.1039/c7nr09645c	Kim, Min-Woo; An, Seongpil; Kim, Karam; Kim, Tae-Gun; Jo, Hong Seok; Park, Dong-Hyuk; Yoon, Sam S.; Yarin, Alexander L.
Exclude	Exclude	Off-topic for this review, commonly non-intracranial, non-neurovascular, or non-aneurysm embolization.	Q1	1	2018	Ryu, Soo Hyung	Severe Intraperitoneal Hemorrhage from Pseudoaneurysm after a Large-volume Paracentesis, Successfully Treated with Microcoil Embolization.	The Korean journal of gastroenterology = Taehan Sohwagi Hakhoe chi	10.4166/kjg.2018.71.3.162	Ryu, Soo Hyung; Kwon, Dong Il
Exclude	Exclude	Off-topic for this review, commonly non-intracranial, non-neurovascular, or non-aneurysm embolization.	Q1	1	2018	Cho, Soo Buem	Splenic artery pseudoaneurysm with splenic infarction induced by a benign gastric ulcer: A case report.	Medicine	10.1097/MD.0000000000011589	Cho, Soo Buem; Park, Sung Eun; Lee, Chang Min; Park, Ji-Ho; Baek, Hye Jin; Ryu, Kyeong Hwa; Moon, Jin Il; Choi, Bo Hwa; Ha, Ji Young; Lee, Sangmin
Exclude	Exclude	Off-topic for this review, commonly non-intracranial, non-neurovascular, or non-aneurysm embolization.	Q1	1	2018	Olivares, Emily	Spontaneous hemoperitoneum resulting from segmental arterial mediolysis.	Radiology case reports	10.1016/j.radcr.2017.11.019	Olivares, Emily; Vingan, Harlan; Zhou, Qiao
Exclude	Exclude	Letter, reply, or editorial-level item with limited direct data for this review.	Q3; Q5	2	2018	Cohen, José E.	Stent and flow diverter assisted treatment of acutely ruptured brain aneurysms.	Journal of neurointerventional surgery	10.1136/neurintsurg-2017-013742	Cohen, José E.; Gomori, J. Moshe; Leker, Ronen R.; Spektor, Sergey; Abu El Hassan, Hosni; Itshayek, Eyal
Exclude	Exclude	Low directness for this focused narrative case-based review.	Q3	1	2018	Ho, Michael J.	Stent-assisted treatment of ruptured intracranial aneurysms in the acute phase: A single center experience.	eNeurologicalSci	10.1016/j.ensci.2018.01.001	Ho, Michael J.; Göricke, Sophia L.; Mummel, Petra; Mönninghoff, Christoph; Wrede, Karsten; Wanke, Isabel
Exclude	Exclude	Low directness for this focused narrative case-based review.	Q6	1	2018	Muehlschlegel, Susanne	Subarachnoid Hemorrhage.	Continuum (Minneapolis, Minn.)	10.1212/CON.0000000000000679	Muehlschlegel, Susanne
Exclude	Exclude	Low directness for this focused narrative case-based review.	Q2	1	2018	Gory, Benjamin	The Barrel vascular reconstruction device for endovascular coiling of wide-necked intracranial aneurysms: a multicenter, prospective, post-marketing study.	Journal of neurointerventional surgery	10.1136/neurintsurg-2017-013602	Gory, Benjamin; Blanc, Raphaël; Turjman, Francis; Berge, Jérôme; Piotin, Michel
Exclude	Exclude	Off-topic for this review, commonly non-intracranial, non-neurovascular, or non-aneurysm embolization.	Q1	1	2018	Spiliopoulos, Stavros	Transcatheter Arterial Embolization for Bleeding Peptic Ulcers: A Multicenter Study.	Cardiovascular and interventional radiology	10.1007/s00270-018-1966-4	Spiliopoulos, Stavros; Inchingolo, Riccardo; Lucatelli, Pierleone; Iezzi, Roberto; Diamantopoulos, Athanasios; Posa, Alessandro; Barry, Bryan; Ricci, Carmelo; Cini, Marco; Konstantos, Chrysostomos; Palialexis, Konstantinos; Reppas, Lazaros; Trikola, Artemis; Nardella, Michele; Adam, Andreas; Brountzos, Elias
Exclude	Exclude	Low directness for this focused narrative case-based review.	Q2	1	2018	Ni, Wei	Treatment of aneurysms in patients with moyamoya disease: a 10-year single-center experience.	Journal of neurosurgery	10.3171/2017.3.JNS162290	Ni, Wei; Jiang, Hanqiang; Xu, Bin; Lei, Yu; Yang, Heng; Su, Jiabin; Gu, Yuxiang; Mao, Ying
Exclude	Exclude	Low directness for this focused narrative case-based review.	Q1	1	2018	Popielski, J.	Two-Center Experience in the Endovascular Treatment of Ruptured and Unruptured Intracranial Aneurysms Using the WEB Device: A Retrospective Analysis.	AJNR. American journal of neuroradiology	10.3174/ajnr.A5413	Popielski, J.; Berlis, A.; Weber, W.; Fischer, S.
Exclude	Exclude	Off-topic for this review, commonly non-intracranial, non-neurovascular, or non-aneurysm embolization.	Q1	1	2018	Ankay Yilbas, Aysun	[Progressive hematoma in anterior neck after endovascular treatment of middle cerebral artery aneurysm].	Brazilian journal of anesthesiology (Elsevier)	10.1016/j.bjan.2016.12.003	Ankay Yilbas, Aysun; Kanburoglu, Cigdem; Uzumcugil, Filiz; Cifci, Coskun; Saralp, Ozge Ozen; Karagoz, Heves; Akinci, Seda Banu; Arat, Anil
Exclude	Exclude	Off-topic for this review, commonly non-intracranial, non-neurovascular, or non-aneurysm embolization.	Q1	1	2019	Fujimoto, Daichi	A case report of unusual clinical features of a spontaneous coronary artery rupture: pathologic findings in the rupture site.	European heart journal. Case reports	10.1093/ehjcr/ytz135	Fujimoto, Daichi; Takami, Mitsuru; Kozuki, Amane; Shite, Junya
Exclude	Exclude	Low directness for this focused narrative case-based review.	Q5	1	2019	Laukka, Dan	Acute Treatment of Ruptured Fusiform Posterior Circulation Posterior Cerebral, Superior Cerebellar, and Posterior Inferior Cerebellar Artery Aneurysms With FRED Flow Diverter: Report of 5 Cases.	Operative neurosurgery (Hagerstown, Md.)	10.1093/ons/opy194	Laukka, Dan; Rautio, Riitta; Rahi, Melissa; Rinne, Jaakko
Exclude	Exclude	Low directness for this focused narrative case-based review.	Q1	1	2019	Onur, Oezguer A.	Aneurysmatic subarachnoid haemorrhage.	Neurological research and practice	10.1186/s42466-019-0015-3	Onur, Oezguer A.; Fink, Gereon R.; Kuramatsu, Joji B.; Schwab, Stefan
Exclude	Exclude	Low directness for this focused narrative case-based review.	Q3	1	2019	Mihalea, Cristian	Balloon remodeling-assisted Woven EndoBridge technique: description and feasibility for complex bifurcation aneurysms.	Journal of neurointerventional surgery	10.1136/neurintsurg-2018-014104	Mihalea, Cristian; Escalard, Simon; Caroff, Jildaz; Ikka, Léon; Rouchaud, Aymeric; Da Ros, Valerio; Pagiola, Igor; Marenco de la Torre, Joaquin Jose; Yasuda, Thomas; Popa, Bogdan Valeriu; Ples, Horia; Benachour, Nidhal; Ozanne, Augustin; Moret, Jacques; Spelle, Laurent
Exclude	Exclude	Low directness for this focused narrative case-based review.	Q1	1	2019	George, Roshan	Coil Embolization of the Internal Carotid Artery in Patient with Retained Transcranial Knife.	World neurosurgery	10.1016/j.wneu.2019.04.018	George, Roshan; Ahmad, Samia; Ngqandu, Makhosonke Duke
Exclude	Exclude	Low directness for this focused narrative case-based review.	Q1; Q2	2	2019	Mahajan, Anshu	Endovascular Rescue Strategies for Nonopening of Pipeline Device: Report of Two Cases.	Asian journal of neurosurgery	10.4103/ajns.AJNS_191_19	Mahajan, Anshu; Banga, Vinit; Chatterjee, Apratim; Goel, Gaurav
Exclude	Exclude	Off-topic for this review, commonly non-intracranial, non-neurovascular, or non-aneurysm embolization.	Q1	1	2019	Salaskar, Abhijit	Endovascular management of life threatening bleeding from a radiation induced internal iliac artery branch pseudoaneurysm.	CVIR endovascular	10.1186/s42155-019-0073-1	Salaskar, Abhijit; Blumenfeld, Philip; Calandra, Joseph; Hamblin, Michael
Exclude	Exclude	Letter, reply, or editorial-level item with limited direct data for this review.	Q5	1	2019	Samaniego, Edgar A.	In Reply: External Ventricular Drain and Hemorrhage in Aneurysmal Subarachnoid Hemorrhage Patients on Dual Antiplatelet Therapy: A Retrospective Cohort Study.	Neurosurgery	10.1093/neuros/nyy489	Samaniego, Edgar A.; Hasan, David M.
Exclude	Exclude	Low directness for this focused narrative case-based review.	Q1	1	2019	Zheng, L.	Interventional treatment of bleeding complications due to percutaneous cannulation for peripheral extracorporeal membrane oxygenation.	Diagnostic and interventional imaging	10.1016/j.diii.2019.01.003	Zheng, L.; Kim, P. H.; Shin, J. H.; Lim, J. Y.; Ko, H. K.; Gwon, D. I.; Ko, G.-Y.; Li, H. L.
Exclude	Exclude	Off-topic for this review, commonly non-intracranial, non-neurovascular, or non-aneurysm embolization.	Q1	1	2019	Bashar, Abdelrahman	Intrarenal arteriovenous malformation following flexible ureterorenoscopy and holmium laser stone fragmentation: report of a case.	BMC urology	10.1186/s12894-019-0447-7	Bashar, Abdelrahman; Hammad, Fayez T.
Exclude	Exclude	Low directness for this focused narrative case-based review.	Q1	1	2019	Parr, Matthew	Isolated Abducens Nerve Palsy Associated with Ruptured Posterior Inferior Cerebellar Artery Aneurysm: Rare Neurologic Finding.	World neurosurgery	10.1016/j.wneu.2018.09.096	Parr, Matthew; Carminucci, Arthur; Al-Mufti, Fawaz; Roychowdhury, Sudipta; Gupta, Gaurav
Exclude	Exclude	Letter, reply, or editorial-level item with limited direct data for this review.	Q5	1	2019	Moscote-Salazar, Luis Rafael	Letter: External Ventricular Drain and Hemorrhage in Aneurysmal Subarachnoid Hemorrhage Patients on Dual Antiplatelet Therapy: A Retrospective Cohort Study.	Neurosurgery	10.1093/neuros/nyy488	Moscote-Salazar, Luis Rafael; Satyarthee, Guru Dutta
Exclude	Exclude	Low directness for this focused narrative case-based review.	Q3	1	2019	Tejada, Juan G.	Mid-term follow-up of staged bilateral internal carotid artery aneurysm treatment with Pipeline embolization.	Interventional neuroradiology : journal of peritherapeutic neuroradiology, surgical procedures and related neurosciences	10.1177/1591019919853586	Tejada, Juan G.; Lopez, Gloria Vv; Koovor, Jerry Me; Riley, Kalen; Martinez, Mesha
Exclude	Exclude	Low directness for this focused narrative case-based review.	Q3	1	2019	Ten Brinck, Michelle F. M.	NeuroForm Atlas Stent-Assisted Coiling: Preliminary Results.	Neurosurgery	10.1093/neuros/nyy048	Ten Brinck, Michelle F. M.; de Vries, Joost; Bartels, Ronald H. M. A.; Grotenhuis, J. André; Boogaarts, Hieronymus D.
Exclude	Exclude	Low directness for this focused narrative case-based review.	Q7	1	2019	Riina, Howard A.	Neuroendovascular surgery.	Journal of neurosurgery	10.3171/2019.8.JNS182678	Riina, Howard A.
Exclude	Exclude	Low directness for this focused narrative case-based review.	Q1	1	2019	Kacheris, Brian Nicholas	Penetrating intracranial trauma of two minors treated with endovascular technique with the use of temporary balloon occlusion for proximal arterial control.	BMJ case reports	10.1136/bcr-2018-227915	Kacheris, Brian Nicholas; Jallo, George; Crooms, Jeffrey Wyatt; Oliver, T. Adam; Lawson, Matthew F.; Beaty, Narlin
Exclude	Exclude	Low directness for this focused narrative case-based review.	Q1	1	2019	Panagiotopoulos, Konstantinos	Pseudoaneurysm of a segmental lumbar artery following a full-endoscopic transforaminal lumbar discectomy: a rare approach-related complication.	Acta neurochirurgica	10.1007/s00701-019-03876-7	Panagiotopoulos, Konstantinos; Gazzeri, Roberto; Bruni, Antonio; Agrillo, Umberto
Exclude	Exclude	Off-topic for this review, commonly non-intracranial, non-neurovascular, or non-aneurysm embolization.	Q1	1	2019	Bains, Lovenish	Replaced right hepatic artery pseudoaneurysm managed with coil embolisation.	BMJ case reports	10.1136/bcr-2018-227921	Bains, Lovenish; Kori, Ronal; Sharma, Raman; Kaur, Daljit
Exclude	Exclude	Low directness for this focused narrative case-based review.	Q1	1	2019	Kraus, Bastian	Safety and efficacy of the Derivo Embolization Device for the treatment of unruptured intracranial aneurysms: a multicentric study.	Journal of neurointerventional surgery	10.1136/neurintsurg-2018-013963	Kraus, Bastian; Goertz, Lukas; Turowski, Bernd; Borggrefe, Jan; Schlamann, Marc; Dorn, Franziska; Kabbasch, Christoph
Exclude	Exclude	Off-topic for this review, commonly non-intracranial, non-neurovascular, or non-aneurysm embolization.	Q1	1	2019	Kamalanathan, Keisha C.	Splenic Rupture Secondary to Vascular Ehlers-Danlos Syndrome Managed by Coil Embolization of the Splenic Artery.	European journal of pediatric surgery reports	10.1055/s-0039-3399555	Kamalanathan, Keisha C.; Barnacle, Alex M.; Holbrook, Charlotte; Rees, Clare
Exclude	Exclude	Off-topic for this review, commonly non-intracranial, non-neurovascular, or non-aneurysm embolization.	Q1	1	2019	Ullah, Asad	Spontaneous Retroperitoneal Hematoma: A Rare Presentation of Polyarteritis Nodosa.	Journal of investigative medicine high impact case reports	10.1177/2324709619858120	Ullah, Asad; Marwat, Asghar; Suresh, Krithika; Khalil, Ahmed; Waseem, Saba
Exclude	Exclude	Low directness for this focused narrative case-based review.	Q1	1	2019	Ailaney, Nikhil	Superior gluteal artery pseudoaneurysm following intramedullary nailing of an atypical femoral fracture.	BMJ case reports	10.1136/bcr-2019-231490	Ailaney, Nikhil; O'Connell, Robert; Giambra, Laura; Golladay, Gregory
Exclude	Exclude	Low directness for this focused narrative case-based review.	Q1	1	2019	Wu, Chih-Chung	Suppression of Carnosine on Adhesion and Extravasation of Human Colorectal Cancer Cells.	Anticancer research	10.21873/anticanres.13821	Wu, Chih-Chung; Lai, Po-Yu; Hsieh, Shuchen; Cheng, Ching-Ching; Hsieh, Shu-Ling
Exclude	Exclude	Off-topic for this review, commonly non-intracranial, non-neurovascular, or non-aneurysm embolization.	Q1	1	2019	Wang, Kai	Transcatheter arterial embolization for postoperative arterial complications after pelvic or hip surgery.	Diagnostic and interventional radiology (Ankara, Turkey)	10.5152/dir.2019.18212	Wang, Kai; Zhou, Ji; Chen, Xiang-Shu; Zhang, Ying-Ying; Peng, Xiao-Xin; Jiang, Wei-Jian
Exclude	Exclude	Low directness for this focused narrative case-based review.	Q2	1	2019	Kabbasch, Christoph	Treatment of Recurrent and Residual Aneurysms with the Woven EndoBridge Device: Analysis of 11 Patients and Review of the Literature.	World neurosurgery	10.1016/j.wneu.2019.05.248	Kabbasch, Christoph; Goertz, Lukas; Siebert, Eberhard; Herzberg, Moriz; Borggrefe, Jan; Krischek, Boris; Dorn, Franziska; Liebig, Thomas
Exclude	Exclude	Low directness for this focused narrative case-based review.	Q2	1	2019	Djurdjevic, Tanja	Treatment of broad-based intracranial aneurysms with low profile braided stents: a single center analysis of 101 patients.	Journal of neurointerventional surgery	10.1136/neurintsurg-2018-014488	Djurdjevic, Tanja; Young, Victoria; Corkill, Rufus; Briley, Dennis; Küker, Wilhelm
Exclude	Exclude	Low directness for this focused narrative case-based review.	Q3; Q5	2	2019	Folzenlogen, Zach	Use of the PulseRider Device in the Treatment of Ruptured Intracranial Aneurysms: A Case Series.	World neurosurgery	10.1016/j.wneu.2019.03.003	Folzenlogen, Zach; Seinfeld, Joshua; Kubes, Sheila; Kumpe, David; Case, David; Roark, Christopher
Exclude	Exclude	Off-topic for this review, commonly non-intracranial, non-neurovascular, or non-aneurysm embolization.	Q1	1	2020	Husk, Katherine E.	Acute postoperative delayed hemorrhage following anterior colporrhaphy and cystoscopy: A case report and a review of the literature.	Case reports in women's health	10.1016/j.crwh.2020.e00224	Husk, Katherine E.; Dixon, Robert G.; Dieter, Alexis A.
Exclude	Exclude	Low directness for this focused narrative case-based review.	Q2	1	2020	Ivan, Michael E.	Anatomical triangles defining routes to anterior communicating artery aneurysms: the junctional and precommunicating triangles and the role of dome projection.	Journal of neurosurgery	10.3171/2018.12.JNS183264	Ivan, Michael E.; Safaee, Michael M.; Martirosyan, Nikolay L.; Rodríguez-Hernández, Ana; Sullinger, Barbara; Kuruppu, Priyanka; Habdank-Kolaczkowski, Julian; Lawton, Michael T.
Exclude	Exclude	Low directness for this focused narrative case-based review.	Q2	1	2020	Chen, Junhui	Anterior Communicating Artery Aneurysms: Anatomical Considerations and Microsurgical Strategies.	Frontiers in neurology	10.3389/fneur.2020.01020	Chen, Junhui; Li, Mingchang; Zhu, Xun; Chen, Yan; Zhang, Chunlei; Shi, Wenwen; Chen, Qianxue; Wang, Yuhai
Exclude	Exclude	Off-topic for this review, commonly non-intracranial, non-neurovascular, or non-aneurysm embolization.	Q1	1	2020	Kohara, Yuichiro	Biphasic clinical course of a ruptured right gastric artery aneurysm caused by segmental arterial mediolysis: a case report.	BMC surgery	10.1186/s12893-020-00849-x	Kohara, Yuichiro; Fujimoto, Koji; Katsura, Hikotaro; Komatsubara, Takashi; Ichikawa, Kazuhito; Higashiyama, Hiroshi
Exclude	Exclude	Off-topic for this review, commonly non-intracranial, non-neurovascular, or non-aneurysm embolization.	Q1	1	2020	Liddle, Sean	Challenging delayed bleeding after an Ivor Lewis oesophagectomy.	Journal of surgical case reports	10.1093/jscr/rjaa471	Liddle, Sean; Mirakhur, Anirudh; Debru, Estifanos
Exclude	Exclude	Low directness for this focused narrative case-based review.	Q3; Q5	2	2020	Roh, Haewon	Comparison of stent-assisted and no-stent coil embolization for safety and effectiveness in the treatment of ruptured intracranial aneurysms.	Journal of neurosurgery	10.3171/2019.5.JNS19988	Roh, Haewon; Kim, Junwon; Bae, Heejin; Chong, Kyuha; Kim, Jong Hyun; Suh, Sang-Il; Kwon, Taek-Hyun; Yoon, Wonki
Exclude	Exclude	Low directness for this focused narrative case-based review.	Q6	1	2020	Chen, Yu	Contemporary management of brain arteriovenous malformations in mainland China: a web-based nationwide questionnaire survey.	Chinese neurosurgical journal	10.1186/s41016-020-00206-0	Chen, Yu; Meng, Xiangyu; Ma, Li; Zhao, Yang; Gu, Ye; Jin, Hengwei; Gao, Dezhi; Li, Youxiang; Sun, Shibin; Liu, Ali; Zhao, Yuanli; Chen, Xiaolin; Wang, Shuo
Exclude	Exclude	Off-topic for this review, commonly non-intracranial, non-neurovascular, or non-aneurysm embolization.	Q1	1	2020	Arai, Tomoyuki	Delayed bleeding complication due to internal mammary artery injury after ultrasound-guided percutaneous catheter drainage for liver cyst infection.	Acute medicine & surgery	10.1002/ams2.512	Arai, Tomoyuki; Masuda, Shinichiro; Nakano, Tomotsugu; Hojo, Rintaro; Tsuchiyama, Takaaki; Fukamizu, Seiji; Shibui, Takashi
Exclude	Exclude	Low directness for this focused narrative case-based review.	Q7	1	2020	Waqas, Muhammad	Design and Physical Properties of 3-Dimensional Printed Models Used for Neurointervention: A Systematic Review of the Literature.	Neurosurgery	10.1093/neuros/nyaa134	Waqas, Muhammad; Mokin, Maxim; Lim, Jaims; Vakharia, Kunal; Springer, Michael E.; Meess, Karen M.; Ducharme, Richard W.; Ionita, Ciprian N.; Nagesh, Swetadri Vasan Setlur; Gutierrez, Liza C.; Snyder, Kenneth V.; Davies, Jason M.; Levy, Elad I.; Siddiqui, Adnan H.
Exclude	Exclude	Low directness for this focused narrative case-based review.	Q1	1	2020	Lee, Jung Hwan	Does Systemic Lupus Erythematosus Increase the Risk of Procedure-Related Complication in Endovascular Treatment of Intracranial Aneurysm?	Yonsei medical journal	10.3349/ymj.2020.61.5.441	Lee, Jung Hwan; Lee, Sang Weon; Choi, Chang Hwa; Ko, Jun Kyeung
Exclude	Exclude	Low directness for this focused narrative case-based review.	Q2	1	2020	Srinivasan, Visish M.	Early postmarket results with PulseRider for treatment of wide-necked intracranial aneurysms: a multicenter experience.	Journal of neurosurgery	10.3171/2019.5.JNS19313	Srinivasan, Visish M.; Srivatsan, Aditya; Spiotta, Alejandro M.; Hendricks, Benjamin K.; Ducruet, Andrew F.; Albuquerque, Felipe C.; Puri, Ajit; Amans, Matthew R.; Hetts, Steven W.; Cooke, Daniel L.; Ogilvy, Christopher S.; Thomas, Ajith J.; Enriquez-Marulanda, Alejandro; Rai, Ansaar; Boo, SoHyun; Carlson, Andrew P.; Crowley, R. Webster; Rangel-Castilla, Leonardo; Lanzino, Giuseppe; Chen, Peng Ro…
Exclude	Exclude	Off-topic for this review, commonly non-intracranial, non-neurovascular, or non-aneurysm embolization.	Q1	1	2020	Hammad, Fayez T.	Embedded upper end of double J stent at the site of renal pelvis injury following percutaneous nephrolithotomy: a rare complication.	BMC urology	10.1186/s12894-020-00673-8	Hammad, Fayez T.
Exclude	Exclude	Off-topic for this review, commonly non-intracranial, non-neurovascular, or non-aneurysm embolization.	Q1	1	2020	Çakır, Çağlayan	Endovascular embolisation treatment in a rare acute abdomen spontaneous rectus sheath haematoma.	Ulusal travma ve acil cerrahi dergisi = Turkish journal of trauma & emergency surgery : TJTES	10.14744/tjtes.2019.44015	Çakır, Çağlayan
Exclude	Exclude	Low directness for this focused narrative case-based review.	Q1	1	2020	Liao, Liang	Endovascular treatment of distal anterior cerebral artery aneurysms: Long-term results.	Journal of neuroradiology = Journal de neuroradiologie	10.1016/j.neurad.2018.12.001	Liao, Liang; Derelle, Anne-Laure; Merlot, Isabelle; Civit, Thierry; Audibert, Gérard; Tonnelet, Romain; Gory, Benjamin; Anxionnat, René; Bracard, Serge
Exclude	Exclude	Low directness for this focused narrative case-based review.	Q1	1	2020	Britz, Gavin W.	Feasibility of Robotic-Assisted Neurovascular Interventions: Initial Experience in Flow Model and Porcine Model.	Neurosurgery	10.1093/neuros/nyz064	Britz, Gavin W.; Tomas, Johnny; Lumsden, Alan
Exclude	Exclude	Low directness for this focused narrative case-based review.	Q1	1	2020	Ishikawa, Eri	Femoral vascular complications after catheter ablation in the current era: The utility of computed tomography imaging.	Journal of cardiovascular electrophysiology	10.1111/jce.14468	Ishikawa, Eri; Miyazaki, Shinsuke; Mukai, Moe; Aoyama, Daisetsu; Nodera, Minoru; Hasegawa, Kanae; Kaseno, Kenichi; Miyahara, Kosuke; Matsui, Akira; Shiomi, Yuichiro; Tama, Naoto; Ikeda, Hiroyuki; Fukuoka, Yoshitomo; Ishida, Kentaro; Uzui, Hiroyasu; Tada, Hiroshi
Exclude	Exclude	Off-topic for this review, commonly non-intracranial, non-neurovascular, or non-aneurysm embolization.	Q1	1	2020	Kim, Min-Woo	In vitro evaluation of Pt-coated electrospun nanofibers for endovascular coil embolization.	Acta biomaterialia	10.1016/j.actbio.2019.10.015	Kim, Min-Woo; An, Seongpil; Seok, Hyunjun; Jung, Hyunchul; Park, Dong-Hyuk; Yarin, Alexander L.; Yoon, Sam S.
Exclude	Exclude	Off-topic for this review, commonly non-intracranial, non-neurovascular, or non-aneurysm embolization.	Q1	1	2020	Tsai, Chris Siu-Chun	Inadvertent arterial & venous injury by bone marrow biopsy needle: case report on rescue embolization techniques.	CVIR endovascular	10.1186/s42155-020-00172-9	Tsai, Chris Siu-Chun; Yu, Simon Chun-Ho
Exclude	Exclude	Low directness for this focused narrative case-based review.	Q2	1	2020	Poncyljusz, Wojciech	Initial Experience with LVIS EVO Stents for the Treatment of Intracranial Aneurysms.	Journal of clinical medicine	10.3390/jcm9123966	Poncyljusz, Wojciech; Kubiak, Kinga
Exclude	Exclude	Low directness for this focused narrative case-based review.	Q2	1	2020	Park, Chan-Hyuk	Injury of Corticospinal Tract in a Patient with Subarachnoid Hemorrhage as Determined by Diffusion Tensor Tractography: A Case Report.	Brain sciences	10.3390/brainsci10030177	Park, Chan-Hyuk; Ryu, Hyeong; Kim, Chang-Hwan; Joa, Kyung-Lim; Kim, Myeong-Ok; Jung, Han-Young
Exclude	Exclude	Off-topic for this review, commonly non-intracranial, non-neurovascular, or non-aneurysm embolization.	Q1	1	2020	Garg, Puneet	Interventional radiology in the management of renal vascular injury: A prospective study.	Indian journal of urology : IJU : journal of the Urological Society of India	10.4103/iju.IJU_92_20	Garg, Puneet; Paruthi, Charu; Bhardwaj, Krishna; Krishnan, Venkatram; Bajaj, Sunil Kumar; Misra, Ritu Nair
Exclude	Exclude	Off-topic for this review, commonly non-intracranial, non-neurovascular, or non-aneurysm embolization.	Q1	1	2020	Tsitskari, Maria	Long-term results of super-selective trans-catheter embolization of the vesical arteries for the treatment of intractable bladder haematuria.	CVIR endovascular	10.1186/s42155-020-00188-1	Tsitskari, Maria; Spiliopoulos, Stavros; Konstantos, Chrysostomos; Palialexis, Konstantinos; Reppas, Lazaros; Brountzos, Elias
Exclude	Exclude	Low directness for this focused narrative case-based review.	Q2	1	2020	Burkhardt, J.-K.	Multicenter Postmarket Analysis of the Neuroform Atlas Stent for Stent-Assisted Coil Embolization of Intracranial Aneurysms.	AJNR. American journal of neuroradiology	10.3174/ajnr.A6581	Burkhardt, J.-K.; Srinivasan, V.; Srivatsan, A.; Albuquerque, F.; Ducruet, A. F.; Hendricks, B.; Gross, B. A.; Jankowitz, B. T.; Thomas, A. J.; Ogilvy, C. S.; Maragkos, G. A.; Enriquez-Marulanda, A.; Crowley, R. W.; Levitt, M. R.; Kim, L. J.; Griessenauer, C. J.; Schirmer, C. M.; Dalal, S.; Piper, K.; Mokin, M.; Winkler, E. A.; Abla, A. A.; McDougall, C.; Birnbaum, L.; Mascitelli, J.; Litao, M.; …
Exclude	Exclude	Low directness for this focused narrative case-based review.	Q1	1	2020	Sato, Yoshimichi	Parent Artery Occlusion against Dissecting Aneurysm Involving the Proximal Anterior Inferior Cerebellar Artery: Case Report and Literature Review.	NMC case report journal	10.2176/nmccrj.cr.2019-0202	Sato, Yoshimichi; Abe, Takatsugu; Suzuki, Yasuhiro; Katsuki, Masahito; Mashiyama, Syoji; Tominaga, Teiji
Exclude	Exclude	Low directness for this focused narrative case-based review.	Q2	1	2020	Elsamadicy, Aladine A.	Posterior Reversible Encephalopathy Syndrome Caused by Induced Hypertension to Treat Cerebral Vasospasm Secondary to Aneurysmal Subarachnoid Hemorrhage.	World neurosurgery	10.1016/j.wneu.2020.07.135	Elsamadicy, Aladine A.; Koo, Andrew B.; Reeves, Benjamin C.; Sujijantarat, Nanthiya; David, Wyatt B.; Malhotra, Ajay; Gilmore, Emily J.; Matouk, Charles C.; Hebert, Ryan
Exclude	Exclude	Low directness for this focused narrative case-based review.	Q1	1	2020	Waqas, Muhammad	Rapid temporary coiling of the parent artery for the management of intraprocedural aneurysm rupture.	Brain circulation	10.4103/bc.bc_54_20	Waqas, Muhammad; Vakharia, Kunal; Levy, Bennett R.; Housley, Steven B.; Dossani, Rimal H.; Gong, Andrew; Cappuzzo, Justin; Levy, Elad I.
Exclude	Exclude	Low directness for this focused narrative case-based review.	Q1; Q3	2	2020	Zhang, Guogdong	Safety and efficacy of complete versus near-complete coiling in treatment of intracranial aneurysms.	Journal of interventional medicine	10.1016/j.jimed.2020.07.006	Zhang, Guogdong; Liu, Yongsheng; Liu, Yongjian; Wang, Mingyi; Li, Ke; Wang, Feng
Exclude	Exclude	Low directness for this focused narrative case-based review.	Q3; Q5	2	2020	Bsat, Shadi	Safety of stent-assisted coiling for the treatment of wide-necked ruptured aneurysm: A systematic literature review and meta-analysis of prevalence.	Interventional neuroradiology : journal of peritherapeutic neuroradiology, surgical procedures and related neurosciences	10.1177/1591019920945059	Bsat, Shadi; Bsat, Ayman; Tamim, Hani; Chanbour, Hani; Alomari, Safwan Omar; Houshiemy, Mohamad Nabih El; Moussalem, Charbel; Omeis, Ibrahim
Exclude	Exclude	Off-topic for this review, commonly non-intracranial, non-neurovascular, or non-aneurysm embolization.	Q1	1	2020	Idil Soylu, Ayşegül	Selective transarterial embolization of acute renal hemorrhage: a retrospective study.	Minimally invasive therapy & allied technologies : MITAT : official journal of the Society for Minimally Invasive Therapy	10.1080/13645706.2019.1655063	Idil Soylu, Ayşegül; Uzunkaya, Fatih; Belet, Ümit; Akan, Hüseyin
Exclude	Exclude	Low directness for this focused narrative case-based review.	Q1	1	2020	Coste, Marine	Superior gluteal artery pseudoaneurysm after a gunshot wound to the buttock: A case.	International journal of surgery case reports	10.1016/j.ijscr.2020.11.016	Coste, Marine; Yoon, Dosuk; Noory, Mary; Roudnitsky, Valery
Exclude	Exclude	Low directness for this focused narrative case-based review.	Q1	1	2020	Leonard-Murali, Shravan	Thoracoacromial artery injury after tube thoracostomy for pneumothorax.	BMJ case reports	10.1136/bcr-2020-236224	Leonard-Murali, Shravan; Mohamed, Adhnan; Woodward, Ann; Blyden, Dionne
Exclude	Exclude	Off-topic for this review, commonly non-intracranial, non-neurovascular, or non-aneurysm embolization.	Q1	1	2020	Cho, Soo Buem	Transcatheter arterial embolization for advanced gastric cancer bleeding: A single-center experience with 58 patients.	Medicine	10.1097/MD.0000000000019630	Cho, Soo Buem; Hur, Saebeom; Kim, Hyo-Cheol; Jae, Hwan Jun; Lee, Myungsu; Kim, Minuk; Kim, Jeong-Eun; Lee, Jae Hwan; Chung, Jin Wook
Exclude	Exclude	Low directness for this focused narrative case-based review.	Q2	1	2020	Al Saiegh, Fadi	Treatment of Acutely Ruptured Cerebral Aneurysms With the Woven EndoBridge Device: Experience Post-FDA Approval.	Neurosurgery	10.1093/neuros/nyaa092	Al Saiegh, Fadi; Hasan, David; Mouchtouris, Nikolaos; Zanaty, Mario; Sweid, Ahmad; Khanna, Omaditya; Chalouhi, Nohra; Ghosh, Ritam; Tjoumakaris, Stavropoula; Gooch, M. Reid; Rosenwasser, Robert; Jabbour, Pascal
Exclude	Exclude	Letter, reply, or editorial-level item with limited direct data for this review.	Q7	1	2020	Kotecha, Jay	What do neurosurgical trainees think about neuro-interventional training and service provision in the United Kingdom?	Surgical neurology international	10.25259/SNI_414_2020	Kotecha, Jay; Hollingworth, Milo; Patel, Hiren C.; Lenthall, Robert
Exclude	Exclude	Off-topic for this review, commonly non-intracranial, non-neurovascular, or non-aneurysm embolization.	Q1	1	2020	Gao, J.	[Interventional treatment of hemorrhage after percutaneous nephrolithotomy].	Beijing da xue xue bao. Yi xue ban = Journal of Peking University. Health sciences	10.19723/j.issn.1671-167X.2020.04.013	Gao, J.; Hu, L. B.; Chen, C.; Zhi, X.; Xu, T.
Exclude	Exclude	Low directness for this focused narrative case-based review.	Q3	1	2020	Kang, Junlong	[LVIS stent-assisted coil embolization in the acute stage of ruptured intracranial aneurysms].	Zhonghua wei zhong bing ji jiu yi xue	10.3760/cma.j.cn121430-20200514-00389	Kang, Junlong; Tian, Xinhua; Wu, Qifeng; Chen, E.; Feng, Wei; Huang, Yanlin; Yang, Fangyu; Tong, Junjiang; Liu, Zhong
Exclude	Exclude	Off-topic for this review, commonly non-intracranial, non-neurovascular, or non-aneurysm embolization.	Q1	1	2020	Azuma, Ryota	[Treatment of Hemothorax with Bronchial Artery Embolization Combined with Video-assisted Thoracic Surgery Following Hemi-arch Replacement for Stanford Type A Acute Aortic Dissection].	Kyobu geka. The Japanese journal of thoracic surgery		Azuma, Ryota; Sugiki, Takashi; Kamikubo, Yasuhiro; Takahira, Makoto
Exclude	Exclude	Off-topic for this review, commonly non-intracranial, non-neurovascular, or non-aneurysm embolization.	Q7	1	2021	Chi, Qing-Zhuo	A Brush-Spin-Coating Method for Fabricating In Vitro Patient-Specific Vascular Models by Coupling 3D-Printing.	Cardiovascular engineering and technology	10.1007/s13239-020-00504-9	Chi, Qing-Zhuo; Mu, Li-Zhong; He, Ying; Luan, Yong; Jing, Yu-Chen
Exclude	Exclude	Off-topic for this review, commonly non-intracranial, non-neurovascular, or non-aneurysm embolization.	Q1	1	2021	Lambe, Gerard	A case report of endovascular management of delayed upper gastrointestinal bleeding after open esophagectomy for a benign esophageal stricture.	International journal of surgery case reports	10.1016/j.ijscr.2021.106277	Lambe, Gerard; Courtney, Michael; Judge, Ciaran; Donlon, Noel E.; Ravi, Narayanasamy; Ryan, Mark
Exclude	Exclude	Low directness for this focused narrative case-based review.	Q6	1	2021	Amuluru, Krishna	Adjustment of Malpositioned Woven EndoBridge Device Using Gooseneck Snare: Complication Management Technique.	Neurointervention	10.5469/neuroint.2021.00318	Amuluru, Krishna; Al-Mufti, Fawaz; Sahlein, Daniel H.; Scott, John; Denardo, Andrew
Exclude	Exclude	Low directness for this focused narrative case-based review.	Q1; Q2	2	2021	Tone, Osamu	Bleeding from an Unruptured Cerebral Aneurysm following the Local Intra-arterial Administration of Urokinase: A Case Report.	NMC case report journal	10.2176/nmccrj.cr.2020-0396	Tone, Osamu; Fujii, Shoko; Kubota, Yoshihiro; Takada, Yoshiaki
Exclude	Exclude	Low directness for this focused narrative case-based review.	Q3	1	2021	Zhang, Longhui	Clinical and Angiographic Outcomes After Stent-Assisted Coiling of Cerebral Aneurysms With Laser-Cut and Braided Stents: A Comparative Analysis of the Literatures.	Frontiers in neurology	10.3389/fneur.2021.666481	Zhang, Longhui; Chen, Xiheng; Dong, Linggen; Liu, Peng; Jia, Luqiong; Zhang, Yisen; Lv, Ming
Exclude	Exclude	Low directness for this focused narrative case-based review.	Q7	1	2021	Seetahal-Maraj, Panduranga	Clipping of Posterior Circulation Intracranial Aneurysms: Maintenance of a Necessary Skill in Low-Resource Settings.	Cureus	10.7759/cureus.19170	Seetahal-Maraj, Panduranga; Ramnarine, Narindra
Exclude	Exclude	Off-topic for this review, commonly non-intracranial, non-neurovascular, or non-aneurysm embolization.	Q1	1	2021		Coronary artery perforation secondary to lifesaving pericardiocentesis for cardiac tamponade: a case report.		10.1186/s12872-021-01875-0
Exclude	Exclude	Letter, reply, or editorial-level item with limited direct data for this review.	Q1	1	2021	Cho, Su Hee	Corrigendum to "Intraprocedural Rupture of Unruptured Cerebral Aneurysms During Coil Embolization: A Single-Center Experience" [World Neurosurgery 105 (2017) 177-183].	World neurosurgery	10.1016/j.wneu.2021.02.082	Cho, Su Hee; Denewar, Mohammed; Park, Wonhyoung; Ahn, Jae Sung; Kwun, Byung Duk; Lee, Deok Hee; Park, Jung Cheol
Exclude	Exclude	Off-topic for this review, commonly non-intracranial, non-neurovascular, or non-aneurysm embolization.	Q1	1	2021	Yaginuma, Yuki	Diverticular hemorrhage of terminal ileum successfully treated by ultra-selective transcatheter arterial embolization using triaxial system: a case report.	Clinical journal of gastroenterology	10.1007/s12328-020-01328-9	Yaginuma, Yuki; Utano, Kenichi; Utano, Yuka; Nemoto, Daiki; Aizawa, Masato; Matsuida, Hajime; Isohata, Noriyuki; Endo, Shungo; Togashi, Kazutomo
Exclude	Exclude	Low directness for this focused narrative case-based review.	Q3	1	2021	Sayin, Bige	Dual Stenting with New-Generation Stents for Aneurysm Embolization in Acute Subarachnoid Hemorrhage.	World neurosurgery	10.1016/j.wneu.2021.06.135	Sayin, Bige; Karaman, Ayberk; Balci, Sinan; Akmangit, İlkay; Daglioglu, Ergun; Arat, Anil
Exclude	Exclude	Low directness for this focused narrative case-based review.	Q3	1	2021	Nania, Alberto	Early experience treating intracranial aneurysms using Accero: a novel, fully visible, low profile braided stent with platinum-nitinol composite wire technology.	Journal of neurointerventional surgery	10.1136/neurintsurg-2020-015918	Nania, Alberto; Dobbs, Nicholas; DuPlessis, Johannes; Keston, Peter; Downer, Jonathan
Exclude	Exclude	Letter, reply, or editorial-level item with limited direct data for this review.	Q1	1	2021	Hosseini, Seyed Reza	Emergent treatment of active and delayed massive bleeding in a male with penetrating urethral trauma.	Urology case reports	10.1016/j.eucr.2021.101611	Hosseini, Seyed Reza; Tehranipour, Elham; Farshidmehr, Pezhman
Exclude	Exclude	Low directness for this focused narrative case-based review.	Q1	1	2021	Pathak, Shravani	Endoscopic Muscle Repair of Right Internal Carotid Artery Rupture Following Endovascular Procedure.	The Laryngoscope	10.1002/lary.28945	Pathak, Shravani; Spock, Todd; Gray, Mingyang; Liu, Katherine; Shrivastava, Raj; Iloreta, Alfred
Exclude	Exclude	Low directness for this focused narrative case-based review.	Q3	1	2021	Foo, Michelle	Endovascular Treatment of Intracranial Aneurysms Using the Novel Low Profile Visualized Intraluminal Support EVO Stent: Multicenter Early Feasibility Experience.	Neurointervention	10.5469/neuroint.2021.00199	Foo, Michelle; Maingard, Julian; Hall, Jonathan; Ren, Yifan; Mitreski, Goran; Slater, Lee-Anne; Chandra, Ronil; Chong, Winston; Jhamb, Ashu; Russell, Jeremy; Kok, Hong Kuan; Brooks, Mark; Asadi, Hamed
Exclude	Exclude	Low directness for this focused narrative case-based review.	Q1	1	2021	Pessoa, Thaís Duarte Baião	Endovascular treatment of subclavian artery injury with a complex post-traumatic fistula: Case report.	Trauma case reports	10.1016/j.tcr.2021.100400	Pessoa, Thaís Duarte Baião; Araujo, Walter Junior Boim de; Caron, Filipe Carlos; Ruggeri, Viviane Gomes Milgioransa; Erzinger, Fabiano Luiz; Brandão, Adriana Buechner de Freitas; Mazzoni, Camila de Almeida; Cunha, Afonso Henrique Venco Teixeira da
Exclude	Exclude	Off-topic for this review, commonly non-intracranial, non-neurovascular, or non-aneurysm embolization.	Q7	1	2021	Dmytriw, Adam A.	Evaluation of a Touchless Angiography Suite Computer Controller for Neuroendovascular Procedures.	Clinical neuroradiology	10.1007/s00062-019-00829-6	Dmytriw, Adam A.; Phan, Kevin; Tremaine, Jamie; Strickland, Matt; Radovanovic, Ivan; Krings, Timo; Pereira, Vitor M.
Exclude	Exclude	Low directness for this focused narrative case-based review.	Q2	1	2021	Davidov, Vitaliy	Feasibility and Efficacy of Low-profile Visual Intraluminal Support Device: A Single Center Five-year Experience.	Current neurovascular research	10.2174/1567202618666210910123134	Davidov, Vitaliy; Sadrameli, Saeed; Desai, Virendra; Lee, Jonathan; Austerman, Ryan; Jenson, Amanda; Boghani, Zain; Britz, Gavin; Diaz, Orlando; Klucznik, Richard P.; Zhang, Yi Jonathan
Exclude	Exclude	Low directness for this focused narrative case-based review.	Q2	1	2021	Cagnazzo, F.	Flow-Diversion Treatment for Unruptured ICA Bifurcation Aneurysms with Unfavorable Morphology for Coiling.	AJNR. American journal of neuroradiology	10.3174/ajnr.A7125	Cagnazzo, F.; Derraz, I.; Dargazanli, C.; Lefevre, P.-H.; Coelho Ferreira, I.; Gascou, G.; Riquelme, C.; Fanti, A.; Ahmed, R.; Frandon, J.; Bonafe, A.; Costalat, V.
Exclude	Exclude	Off-topic for this review, commonly non-intracranial, non-neurovascular, or non-aneurysm embolization.	Q1	1	2021	Obata, Taisuke	Hemosuccus Pancreaticus Due to the Rupture of a Pseudoaneurysm That Developed in an Intraductal Papillary Mucinous Neoplasm.	Internal medicine (Tokyo, Japan)	10.2169/internalmedicine.6445-20	Obata, Taisuke; Matsumoto, Kazuyuki; Kato, Hironari; Yamazaki, Tatsuhiro; Fujii, Yuki; Tomoda, Takeshi; Horiguchi, Shigeru; Okada, Hiroyuki
Exclude	Exclude	Low directness for this focused narrative case-based review.	Q1	1	2021	Omoto, Koji	Initial Experience of Coil Embolization for Unruptured Intracranial Aneurysm Combined with Neuroform Atlas and Undersized Flexible Coils.	Journal of neuroendovascular therapy	10.5797/jnet.oa.2020-0061	Omoto, Koji; Takayama, Katsutoshi; Okamoto, Ai; Myochin, Kaoru; Wada, Takeshi; Nakagawa, Ichiro; Kurokawa, Shinichiro; Nakase, Hiroyuki; Kichikawa, Kimihiko
Exclude	Exclude	Low directness for this focused narrative case-based review.	Q1	1	2021	Panagopoulos, Andreas	Injury to the Medial Superior Genicular Artery After Isolated Posterior Cruciate Ligament Reconstruction: A Case Report.	JBJS case connector	10.2106/JBJS.CC.20.00371	Panagopoulos, Andreas; Solou, Konstantina; Kitrou, Panagiotis M.; Kouzelis, Antonis; Kokkalis, Zinon T.; Triantafyllopoulos, Ioannis K.
Exclude	Exclude	Low directness for this focused narrative case-based review.	Q1	1	2021	Bansal, Akash	Interventional radiology management of extremity pseudoaneurysms: a pictorial essay.	Emergency radiology	10.1007/s10140-021-01939-w	Bansal, Akash; Gorsi, Ujjwal; Farook, Shameema; Savlania, Ajay; Sandhu, Manavjit Singh
Exclude	Exclude	Low directness for this focused narrative case-based review.	Q2	1	2021	Ezura, Masayuki	Intraaneurysmal Neck Plasty: Efficacy of a Super Compliant Double-Lumen Balloon Microcatheter.	Journal of neuroendovascular therapy	10.5797/jnet.oa.2020-0148	Ezura, Masayuki; Kimura, Naoto; Sakata, Hiroyuki; Ishida, Tomohisa; Inoue, Takashi; Uenohara, Hiroshi
Exclude	Exclude	Off-topic for this review, commonly non-intracranial, non-neurovascular, or non-aneurysm embolization.	Q1	1	2021	Hansrivijit, Panupong	Late-Onset Kidney Biopsy-Associated Retroperitoneal Hemorrhage in Lupus Nephritis: A Case Report of Pseudoaneurysm and Microaneurysm Formations.	Case reports in nephrology and dialysis	10.1159/000512229	Hansrivijit, Panupong; Gadhiya, Kinjal P.; Zelonis, Sandra D.; Cinicola, John T.
Exclude	Exclude	Low directness for this focused narrative case-based review.	Q3	1	2021	Aydin, Kubilay	Long-term outcomes of wide-necked intracranial bifurcation aneurysms treated with T-stent-assisted coiling.	Journal of neurosurgery	10.3171/2019.9.JNS191733	Aydin, Kubilay; Stracke, Christian Paul; Barburoglu, Mehmet; Yamac, Elif; Berdikhojayev, Mynzhylky; Sencer, Serra; Chapot, René
Exclude	Exclude	Low directness for this focused narrative case-based review.	Q3	1	2021	Song, Yunsun	Microcatheter Stabilization Technique Using Partially Inflated Balloon for Coil Embolization of Paraclinoid Aneurysms.	Neurointervention	10.5469/neuroint.2021.00185	Song, Yunsun; Kwon, Boseong; Al-Abdulwahhab, Abdulrahman Hamad; Kurniawan, Ricky Gusanto; Suh, Dae Chul
Exclude	Exclude	Low directness for this focused narrative case-based review.	Q6	1	2021	Russo, Riccardo	Neuroform Atlas stent-assisted coiling of ruptured intracranial aneurysms: A multicenter study.	Journal of neuroradiology = Journal de neuroradiologie	10.1016/j.neurad.2020.02.006	Russo, Riccardo; Bradac, Gianni Boris; Castellan, Lucio; Gallesio, Ivan; Garbossa, Diego; Iannucci, Giuseppe; Mardighian, Dikran; Menozzi, Roberto; Pitrone, Antonio; Romano, Giuseppe; Venturi, Fabrizio; Bergui, Mauro
Exclude	Exclude	Off-topic for this review, commonly non-intracranial, non-neurovascular, or non-aneurysm embolization.	Q1	1	2021	Abdalwahab, Ahmed	Novel economic treatment for coronary wire perforation: A case report.	World journal of cardiology	10.4330/wjc.v13.i6.177	Abdalwahab, Ahmed; McQuillan, Conor; Farag, Mohamed; Egred, Mohaned
Exclude	Exclude	Low directness for this focused narrative case-based review.	Q2	1	2021	Fetters, Lisa	Off Target: Case Report of Heparin Resistance in a Neurosurgical Intensive Care Unit Patient.	Critical care nurse	10.4037/ccn2021303	Fetters, Lisa; Sirianni, Sue
Exclude	Exclude	Letter, reply, or editorial-level item with limited direct data for this review.	Q1	1	2021	Horiuchi, Kiwamu	Pericyte-specific deletion of ninjurin-1 induces fragile vasa vasorum formation and enhances intimal hyperplasia of injured vasculature.	American journal of physiology. Heart and circulatory physiology	10.1152/ajpheart.00931.2020	Horiuchi, Kiwamu; Kano, Kohei; Minoshima, Akiho; Hayasaka, Taiki; Yamauchi, Atsushi; Tatsukawa, Takamitsu; Matsuo, Risa; Yoshida, Yuri; Tomita, Yui; Kabara, Maki; Nakagawa, Naoki; Takehara, Naofumi; Hasebe, Naoyuki; Kawabe, Jun-Ichi
Exclude	Exclude	Low directness for this focused narrative case-based review.	Q5	1	2021	Zanaty, Mario	Phase 1/2a Trial of ISPASM.	Stroke	10.1161/STROKEAHA.121.034578	Zanaty, Mario; Allan, Lauren; Samaniego, Edgar A.; Piscopo, Anthony; Ryan, Eleanor; Torner, James C.; Hasan, David
Exclude	Exclude	Off-topic for this review, commonly non-intracranial, non-neurovascular, or non-aneurysm embolization.	Q1	1	2021	Zemela, Mark S.	Real-World Usage of the WavelinQ EndoAVF System.	Annals of vascular surgery	10.1016/j.avsg.2020.05.006	Zemela, Mark S.; Minami, Hataka R.; Alvarez, Alejandro C.; Smeds, Matthew R.
Exclude	Exclude	Low directness for this focused narrative case-based review.	Q6	1	2021	Miyachi, Shigeru	Remote Surgery Using a Neuroendovascular Intervention Support Robot Equipped with a Sensing Function: Experimental Verification.	Asian journal of neurosurgery	10.4103/ajns.AJNS_77_21	Miyachi, Shigeru; Nagano, Yoshitaka; Kawaguchi, Reo; Ohshima, Tomotaka; Tadauchi, Hiroki
Exclude	Exclude	Low directness for this focused narrative case-based review.	Q2	1	2021	Tsuji, Keiichi	Rupture of Anterior Communicating Artery Aneurysm after Intravenous Thrombolysis for Acute Ischemic Stroke: A Case Report.	Journal of neuroendovascular therapy	10.5797/jnet.cr.2020-0053	Tsuji, Keiichi; Tsuji, Atsushi; Yoshimura, Yayoi; Ogawa, Nobuhiro; Nakazawa, Takuya; Nozaki, Kazuhiko
Exclude	Exclude	Low directness for this focused narrative case-based review.	Q1	1	2021	Yoshida, Michiharu	Ruptured aneurysm-induced pituitary apoplexy: illustrative case.	Journal of neurosurgery. Case lessons	10.3171/CASE21169	Yoshida, Michiharu; Hiu, Takeshi; Baba, Shiro; Morikawa, Minoru; Horie, Nobutaka; Ujifuku, Kenta; Yoshida, Koichi; Matsunaga, Yuki; Niino, Daisuke; Xie, Ang; Izumo, Tsuyoshi; Anda, Takeo; Matsuo, Takayuki
Exclude	Exclude	Low directness for this focused narrative case-based review.	Q1	1	2021	Matsuura, Sohei	Ruptured tibial artery in neurofibromatosis type 1: A case report.	International journal of surgery case reports	10.1016/j.ijscr.2021.106012	Matsuura, Sohei; Hashimoto, Takuya; Suhara, Masamitsu; Deguchi, Juno
Exclude	Exclude	Low directness for this focused narrative case-based review.	Q3	1	2021	Xue, Gaici	Safety and Long-term Efficacy of Stent-assisted Coiling for the Treatment of Complex Posterior Cerebral Artery Aneurysms.	Clinical neuroradiology	10.1007/s00062-019-00825-w	Xue, Gaici; Tang, Haishuang; Liu, Peng; Zuo, Qiao; Yang, Pengfei; Zhou, Yu; Li, Qiang; Fang, Yibin; Huang, Qinghai; Hong, Bo; Xu, Yi; Zhao, Rui; Liu, Jianmin
Exclude	Exclude	Low directness for this focused narrative case-based review.	Q1; Q4	2	2021	Xue, Gaici	Safety and efficacy of stent-assisted coiling for acutely ruptured wide-necked intracranial aneurysms: comparison of LVIS stents with laser-cut stents.	Chinese neurosurgical journal	10.1186/s41016-021-00237-1	Xue, Gaici; Zuo, Qiao; Zhang, Xiaoxi; Tang, Haishuang; Zhao, Rui; Li, Qiang; Fang, Yibin; Yang, Pengfei; Hong, Bo; Xu, Yi; Huang, Qinghai; Liu, Jianmin
Exclude	Exclude	Low directness for this focused narrative case-based review.	Q5	1	2021	Cohen, José E.	Standalone Flow Diversion Therapy Effectively Controls Rebleeding of Acutely Ruptured Internal Carotid Artery Trunk (Nonbranching) Microaneurysms.	Journal of clinical medicine	10.3390/jcm10225249	Cohen, José E.; Henkes, Hans; Gomori, John Moshe; Rajz, Gustavo; Leker, Ronen
Exclude	Exclude	Low directness for this focused narrative case-based review.	Q3	1	2021	Luecking, Hannes	Stent-Assisted Coiling Using Leo+ Baby Stent : Immediate and Mid-Term Results.	Clinical neuroradiology	10.1007/s00062-020-00904-3	Luecking, Hannes; Struffert, Tobias; Goelitz, Philipp; Engelhorn, Tobias; Brandner, Sebastian; Kuramatsu, Joji B.; Lang, Stefan; Schmidt, Manuel; Doerfler, Arnd
Exclude	Exclude	Off-topic for this review, commonly non-intracranial, non-neurovascular, or non-aneurysm embolization.	Q1	1	2021	Reider, Joshua	Stretch too far: rectus sheath haematoma secondary to repetitive trauma and increased intra-abdominal pressure.	BMJ case reports	10.1136/bcr-2020-237591	Reider, Joshua; Radtke, Logan; Heiberger, Caleb Joseph; Yim, Douglas
Exclude	Exclude	Low directness for this focused narrative case-based review.	Q1	1	2021	Nathani, Alireza	Subclavian artery aneurysm: a rare cause of massive haemoptysis.	BMJ case reports	10.1136/bcr-2020-241225	Nathani, Alireza; Ghamande, Shekhar; Sanchez, Juan F.; White, Heath D.
Exclude	Exclude	Low directness for this focused narrative case-based review.	Q1	1	2021	Koroki, Takatoshi	Successful covered stent-graft treatment of superficial femoral arterial injury due to blunt trauma.	Acute medicine & surgery	10.1002/ams2.639	Koroki, Takatoshi; Kuroki, Takuya; Abe, Tomohiro; Furukoji, Eiji; Ochiai, Hidenobu
Exclude	Exclude	Off-topic for this review, commonly non-intracranial, non-neurovascular, or non-aneurysm embolization.	Q1	1	2021	Kanno, Hiroki	Successful nonoperative management by endoscopic and percutaneous drainage for penetrating pancreatic duct injury: a case report.	Journal of medical case reports	10.1186/s13256-020-02647-8	Kanno, Hiroki; Hirakawa, Yusuke; Yasunaga, Masafumi; Midorikawa, Ryuta; Taniwaki, Shinichi; Uchino, Yoshihiro; Sasaki, Shin; Kojima, Satoki; Nomura, Yoriko; Nakayama, Goichi; Goto, Yuichi; Sato, Toshihiro; Kawahara, Ryuichi; Sakai, Hisamune; Ishikawa, Hiroto; Hisaka, Toru; Okuda, Koji
Exclude	Exclude	Low directness for this focused narrative case-based review.	Q2	1	2021	De Beule, Tom	The Woven EndoBridge for unruptured intracranial aneurysms: Results in 95 aneurysms from a single center.	Interventional neuroradiology : journal of peritherapeutic neuroradiology, surgical procedures and related neurosciences	10.1177/15910199211003428	De Beule, Tom; Boulanger, Thierry; Heye, Sam; van Rooij, Williem J.; van Zwam, Wim; Stockx, Luc
Exclude	Exclude	Off-topic for this review, commonly non-intracranial, non-neurovascular, or non-aneurysm embolization.	Q1	1	2021	Diamantopoulos, Athanasios	Transcatheter Embolization of the Inferior Epigastric Artery: Technique and Clinical Outcomes.	Vascular and endovascular surgery	10.1177/1538574420980576	Diamantopoulos, Athanasios; Mulholland, Douglas; Katsanos, Konstantinos; Ahmed, Irfan; McGrath, Andrew; Karunanithy, Narayan; Sabharwal, Tarun
Exclude	Exclude	Off-topic for this review, commonly non-intracranial, non-neurovascular, or non-aneurysm embolization.	Q1	1	2021	Imagami, Toru	Transcatheter arterial embolization for hemorrhagic rupture of a simple hepatic cyst: A case report.	Radiology case reports	10.1016/j.radcr.2021.04.066	Imagami, Toru; Takayama, Satoru; Maeda, Yohei; Sakamoto, Masaki; Kani, Hisanori
Exclude	Exclude	Low directness for this focused narrative case-based review.	Q1	1	2021	Pflaeging, Muriel	Treatment of recurrent and residual aneurysms with the low-profile Acandis Acclino stent: Multi-center review of 19 patients.	Journal of clinical neuroscience : official journal of the Neurosurgical Society of Australasia	10.1016/j.jocn.2021.05.051	Pflaeging, Muriel; Goertz, Lukas; Smyk, Michael Artur; Turowski, Bernd; Mpotsaris, Anastasios; Pennig, Lenhard; Borggrefe, Jan; Krischek, Boris; Kabbasch, Christoph
Exclude	Exclude	Off-topic for this review, commonly non-intracranial, non-neurovascular, or non-aneurysm embolization.	Q1	1	2021	Chen, Jia-Jian	Uretero-lumbar artery fistula: A case report.	World journal of clinical cases	10.12998/wjcc.v9.i32.10013	Chen, Jia-Jian; Wang, Jian; Zheng, Qi-Gang; Sun, Zhao-Hui; Li, Jia-Cheng; Xu, Zi-Lei; Huang, Xiao-Jun
Exclude	Exclude	Low directness for this focused narrative case-based review.	Q2	1	2021	Rustici, Arianna	Vessel-wall MRI in thunderclap headache: A useful tool to answer the riddle?	Interventional neuroradiology : journal of peritherapeutic neuroradiology, surgical procedures and related neurosciences	10.1177/1591019920979496	Rustici, Arianna; Merli, Elena; Cevoli, Sabina; Donato, Marco Di; Pierangeli, Giulia; Favoni, Valentina; Bortolotti, Carlo; Sturiale, Carmelo; Cortelli, Pietro; Cirillo, Luigi
Exclude	Exclude	Low directness for this focused narrative case-based review.	Q2	1	2021	Heiferman, Daniel M.	Woven EndoBridge Embolized Aneurysm Clippings: 2-Dimensional Operative Video.	Operative neurosurgery (Hagerstown, Md.)	10.1093/ons/opab218	Heiferman, Daniel M.; Peterson, Jeremy C.; Johnson, Kendrick D.; Nguyen, Vincent N.; Dornbos, David; Moore, Kenneth A.; Inoa, Violiza; Hoit, Daniel A.; Arthur, Adam S.
Exclude	Exclude	Low directness for this focused narrative case-based review.	Q1	1	2021	Mochizuki, Tatsuki	[A Case of Bilateral Carotid Injury Caused by Vinyl Umbrella Penetration Successfully Treated with Endovascular Therapy].	No shinkei geka. Neurological surgery	10.11477/mf.1436204442	Mochizuki, Tatsuki; Ryu, Bikei; Sato, Shinsuke; Shima, Shogo; Inoue, Tatsuya; Kuwamoto, Kentaro; Niimi, Yasunari; Okada, Yoshikazu
Exclude	Exclude	Off-topic for this review, commonly non-intracranial, non-neurovascular, or non-aneurysm embolization.	Q1	1	2022	Karna, Rahul	Acute hypotensive hematochezia due to jejunal diverticular bleed.	Proceedings (Baylor University. Medical Center)	10.1080/08998280.2022.2097573	Karna, Rahul; Rana, Tabeer; Mohy-Ud-Din, Nabeeha; Chaudhary, Dhruv; Appasamy, Ragunath
Exclude	Exclude	Low directness for this focused narrative case-based review.	Q1	1	2022	Osuki, Takuya	Aneurysm Perforation Due to Advancement of the Coil Delivery Wire During Stent-Assisted Embolization.	Cureus	10.7759/cureus.28063	Osuki, Takuya; Ikeda, Hiroyuki; Uezato, Minami; Kinosada, Masanori; Chin, Masaki
Exclude	Exclude	Low directness for this focused narrative case-based review.	Q3	1	2022	Qi, Yi	Application of the Willis covered stent in the treatment of internal carotid artery blood blister-like aneurysms.	Neurosurgical review	10.1007/s10143-021-01666-3	Qi, Yi; Xu, Tao; Jiang, Chuhan; Wang, Yang; Liu, He
Exclude	Exclude	Low directness for this focused narrative case-based review.	Q6	1	2022	Hou, Kun	Case Report: Can Ruptured Aneurysms in the Hypoplastic and Plexiform Posterior Inferior Cerebellar Arteries Be Safely Occluded?	Frontiers in neurology	10.3389/fneur.2022.904863	Hou, Kun; Yu, Jinlu
Exclude	Exclude	Low directness for this focused narrative case-based review.	Q2	1	2022	Tachi, Rintaro	Characteristics of Unruptured Intracranial Aneurysms with Delayed Rupture Following Coil Embolization: Case Series and Review of the Literature.	Journal of neuroendovascular therapy	10.5797/jnet.oa.2021-0089	Tachi, Rintaro; Fuga, Michiyasu; Tanaka, Toshihide; Teshigawara, Akihiko; Kajiwara, Ikki; Irie, Koreaki; Ishibashi, Toshihiro; Hasegawa, Yuzuru; Murayama, Yuichi
Exclude	Exclude	Low directness for this focused narrative case-based review.	Q3	1	2022	Ozaki, Tomohiko	Coil Embolization of Unruptured Cerebral Aneurysms Using Stents in Small Arteries Less Than 2 mm in Diameter.	Neurosurgery	10.1227/neu.0000000000001876	Ozaki, Tomohiko; Fujinaka, Toshiyuki; Kidani, Tomoki; Nishimoto, Keisuke; Yamazaki, Hiroki; Sawada, Haruna; Taki, Kowashi; Kanemura, Yonehiro; Nakajima, Shin
Exclude	Exclude	Low directness for this focused narrative case-based review.	Q5	1	2022	Khanna, Omaditya	Coil Embolization with Subsequent Subacute Flow Diversion Before Hospital Discharge as a Treatment Paradigm for Ruptured Aneurysms.	World neurosurgery	10.1016/j.wneu.2022.08.052	Khanna, Omaditya; Al Saiegh, Fadi; Mouchtouris, Nikolaos; Sajja, Kalyan; Baldassari, Michael P.; El Naamani, Kareem; Tjoumakaris, Stavropoula; Gooch, M. Reid; Rosenwasser, Robert H.; Starke, Robert M.; Jabbour, Pascal M.
Exclude	Exclude	Off-topic for this review, commonly non-intracranial, non-neurovascular, or non-aneurysm embolization.	Q1	1	2022	McSweeney, Andrea	Coil embolization of ruptured distal renal artery pseudoaneurysm with gross hematuria and hemorrhagic shock.	Journal of vascular surgery cases and innovative techniques	10.1016/j.jvscit.2022.03.005	McSweeney, Andrea; Tarpara, Anand; Salvatore, Dawn; DiMuzio, Paul; Nooromid, Michael; Abai, Babak
Exclude	Exclude	Low directness for this focused narrative case-based review.	Q3	1	2022	Vinacci, Gabriele	Comaneci-Assisted Coiling of Wide-Necked Intracranial Aneurysm: A Single-Center Preliminary Experience.	Journal of clinical medicine	10.3390/jcm11226650	Vinacci, Gabriele; Celentano, Angelica; Agosti, Edoardo; Terrana, Alberto Vito; Vizzari, Francesco Alberto; Nativo, Luca; Baruzzi, Fabio; Tabano, Antonio; Locatelli, Davide; Giorgianni, Andrea
Exclude	Exclude	Off-topic for this review, commonly non-intracranial, non-neurovascular, or non-aneurysm embolization.	Q1	1	2022	Ozen, Ozgur	Endovascular Management of Hematomas in Pediatric Transplant Patients.	Experimental and clinical transplantation : official journal of the Middle East Society for Organ Transplantation	10.6002/ect.PediatricSymp2022.O19	Ozen, Ozgur; Boyvat, Fatih; Harman, Ali; Karakaya, Emre; Haberal, Mehmet
Exclude	Exclude	Low directness for this focused narrative case-based review.	Q2	1	2022	Eker, Omer F.	Endovascular Treatment of Complex Intracranial Aneurysms With LEO+ Stents: The LEO II Cohort Study.	Frontiers in neurology	10.3389/fneur.2022.848683	Eker, Omer F.; Levrier, Olivier; Houdart, Emmanuel; Bonja, Marianne; Herbreteau, Denis; Bonafé, Alain; Desal, Hubert
Exclude	Exclude	Off-topic for this review, commonly non-intracranial, non-neurovascular, or non-aneurysm embolization.	Q1	1	2022	Altaha, Mustafa A.	Endovascular coil embolization of inferior mesenteric artery to ileal-conduit fistula: a case report.	BMC urology	10.1186/s12894-022-00961-5	Altaha, Mustafa A.; Tarulli, Massimo; Bajwa, Jaspreet; Mafeld, Sebastian; Jaberi, Arash
Exclude	Exclude	Low directness for this focused narrative case-based review.	Q2	1	2022	Filep, Rareṣ Cristian	Endovascular treatment of an aneurysm associated with fenestration of the supraclinoid internal carotid artery: Case report and review of the literature.	Frontiers in neurology	10.3389/fneur.2022.966642	Filep, Rareṣ Cristian; Constantin, Cristian; Arbǎnaṣi, Emil Marian; Mureṣan, Adrian Vasile; Russu, Eliza; Mǎrginean, Lucian
Exclude	Exclude	Low directness for this focused narrative case-based review.	Q6	1	2022	Etminan, Nima	European Stroke Organisation (ESO) guidelines on management of unruptured intracranial aneurysms.	European stroke journal	10.1177/23969873221099736	Etminan, Nima; de Sousa, Diana Aguiar; Tiseo, Cindy; Bourcier, Romain; Desal, Hubert; Lindgren, Anttii; Koivisto, Timo; Netuka, David; Peschillo, Simone; Lémeret, Sabrina; Lal, Avtar; Vergouwen, Mervyn DI; Rinkel, Gabriel Je
Exclude	Exclude	Low directness for this focused narrative case-based review.	Q1	1	2022	Volders, David	Fatal hemorrhagic complication after coil embolization of a petrosal arteriovenous shunt.	Interventional neuroradiology : journal of peritherapeutic neuroradiology, surgical procedures and related neurosciences	10.1177/15910199211057705	Volders, David; Cora, Elena Adela; Chaalala, Chiraz; Cartier, Maxime; Tanaka, Michihiro; Farzin, Behzad; Berthelet, France; Raymond, Jean
Exclude	Exclude	Low directness for this focused narrative case-based review.	Q2	1	2022	Dange, Nitin Narayan	Initial Experience with the Contour Device in the Treatment of Ruptured Intracranial Wide-necked Bifurcation Aneurysms: A Single-operator, Multicenter Study.	Neurology India	10.4103/0028-3886.359281	Dange, Nitin Narayan; Roy, Joanna Mary
Exclude	Exclude	Low directness for this focused narrative case-based review.	Q5	1	2022	Ogishima, Takahiro	Internal Trapping of an Acutely Ruptured Dissecting Aneurysm of a Dominant Vertebral Artery Following Balloon Test Occlusion: A Case Report.	Journal of neuroendovascular therapy	10.5797/jnet.cr.2021-0105	Ogishima, Takahiro; Tone, Osamu; Sato, Yohei; Tamaki, Masashi
Exclude	Exclude	Low directness for this focused narrative case-based review.	Q2	1	2022	Oshida, Sotaro	Intracranial aneurysm rupture within three days after receiving mRNA anti-COVID-19 vaccination: Three case reports.	Surgical neurology international	10.25259/SNI_1144_2021	Oshida, Sotaro; Akamatsu, Yosuke; Matsumoto, Yoshiyasu; Suzuki, Taro; Sasaki, Takuto; Kondo, Yuki; Fujiwara, Shunrou; Kashimura, Hiroshi; Kubo, Yoshitaka; Ogasawara, Kuniaki
Exclude	Exclude	Low directness for this focused narrative case-based review.	Q1	1	2022	Takahashi, Koji	Intraperitoneal bleeding from the right gastroepiploic artery by endoscopic ultrasonography: a case report.	Journal of rural medicine : JRM	10.2185/jrm.2022-002	Takahashi, Koji; Ohyama, Hiroshi; Mikata, Rintaro; Nagashima, Hiroki; Ohno, Izumi; Takiguchi, Yuichi; Kato, Naoya
Exclude	Exclude	Low directness for this focused narrative case-based review.	Q6	1	2022	Abdelrady, Mohamed M.	Parent artery stenting as a rescue management for stretched coils during cerebral aneurysms embolization: Report of three cases and review of literature.	Interventional neuroradiology : journal of peritherapeutic neuroradiology, surgical procedures and related neurosciences	10.1177/15910199211051556	Abdelrady, Mohamed M.; Ognard, Julien; Abdelsamad, Amr M.; Mahmoud, Mostafa
Exclude	Exclude	Off-topic for this review, commonly non-intracranial, non-neurovascular, or non-aneurysm embolization.	Q1	1	2022	Ono, Shigeshi	Percutaneous transhepatic coil and cover technique with small system for the extrahepatic portal vein hemorrhage after pancreaticoduodenectomy.	Radiology case reports	10.1016/j.radcr.2022.01.036	Ono, Shigeshi; Yamazoe, Shinji; Takigawa, Yutaka; Hasegawa, Hirotoshi
Exclude	Exclude	Low directness for this focused narrative case-based review.	Q3	1	2022	Strittmatter, Catherine	Procedural Outcome Following Stent-Assisted Coiling for Wide-Necked Aneurysms Using Three Different Stent Models: A Single-Center Experience.	Journal of clinical medicine	10.3390/jcm11123469	Strittmatter, Catherine; Meyer, Lukas; Broocks, Gabriel; Alexandrou, Maria; Politi, Maria; Boutchakova, Maria; Henssler, Andreas; Reinges, Marcus; Simgen, Andreas; Papanagiotou, Panagiotis; Roth, Christian
Exclude	Exclude	Off-topic for this review, commonly non-intracranial, non-neurovascular, or non-aneurysm embolization.	Q1	1	2022	Seyferth, Elisabeth	Safety Profile of Particle Embolization for Treatment of Acute Lower Gastrointestinal Bleeding.	Journal of vascular and interventional radiology : JVIR	10.1016/j.jvir.2021.11.006	Seyferth, Elisabeth; Dai, Rui; Ronald, James; Martin, Jonathan G.; Sag, Alan A.; Befera, Nicholas; Pabon-Ramos, Waleska M.; Suhocki, Paul V.; Smith, Tony P.; Kim, Charles Y.
Exclude	Exclude	Low directness for this focused narrative case-based review.	Q3	1	2022	Aydin, K.	Safety, Efficacy, and Durability of Stent-Assisted Coiling Treatment of M2 (Insular) Segment MCA Aneurysms.	AJNR. American journal of neuroradiology	10.3174/ajnr.A7461	Aydin, K.; Berdikhojayev, M.; Cay, F.; Barburoglu, M.; Nurzhan, S.; Aygun, S.; Sencer, S.; Arat, A.
Exclude	Exclude	Low directness for this focused narrative case-based review.	Q2	1	2022	Yamazaki, Hiroki	Staged treatment for ruptured wide-neck intracranial aneurysm with intentional partial coiling in the acute phase followed by definitive treatment.	Surgical neurology international	10.25259/SNI_529_2022	Yamazaki, Hiroki; Fujinaka, Toshiyuki; Ozaki, Tomohiko; Kidani, Tomoki; Nishimoto, Keisuke; Taki, Kowashi; Nishizawa, Naoki; Murakami, Keijiro; Kanemura, Yonehiro; Nakajima, Shin
Exclude	Exclude	Off-topic for this review, commonly non-intracranial, non-neurovascular, or non-aneurysm embolization.	Q1	1	2022	Okada, Haruka	Successful Management of Resuscitative Endovascular Balloon Occlusion of the Aorta for Hemorrhagic Shock Due to Ruptured Hepatocellular Carcinoma.	Internal medicine (Tokyo, Japan)	10.2169/internalmedicine.8133-21	Okada, Haruka; Koike, Yuji; Kishimoto, Shotaro; Mori, Kosuke; Imaki, Shohei; Torii, Ikuo; Komatsu, Hirokazu
Exclude	Exclude	Low directness for this focused narrative case-based review.	Q6; Q7	2	2022	von Hessling, Alexander	Technical considerations and tips for using the Tegus remote proctoring system in elective and emergency cases and in webinars.	Journal of neurointerventional surgery	10.1136/neurintsurg-2021-018401	von Hessling, Alexander; Reyes Del Castillo, Tomás; Roos, Justus Erasmus; Karwacki, Grzegorz Marek
Exclude	Exclude	Low directness for this focused narrative case-based review.	Q7	1	2022	Yoshie, Tomohide	The Influence of Experience on Gazing Patterns during Endovascular Treatment: Eye-Tracking Study.	Journal of neuroendovascular therapy	10.5797/jnet.oa.2021-0053	Yoshie, Tomohide; Matsuda, Yuki; Arakawa, Yutaka; Otsubo, Haruki; Araga, Takashi; Tatsuno, Kentaro; Takaishi, Satoshi; Usuki, Noriko; Ueda, Toshihiro
Exclude	Exclude	Low directness for this focused narrative case-based review.	Q2	1	2022	Yang, F. Y.	[Effect analysis of treating intracranial wide-neck bifurcation aneurysms through Woven EndoBridge].	Zhonghua wai ke za zhi [Chinese journal of surgery]	10.3760/cma.j.cn112139-20220531-00246	Yang, F. Y.; Liu, J. M.; Lyu, Q.; Wang, G.; Tang, Y. C.; Du, S. Y.; Gao, X.; Liang, G. B.
Exclude	Exclude	Low directness for this focused narrative case-based review.	Q2	1	2023	Sadeh, Morteza	Acute Subdural Hematoma Associated with Aneurysmal Rupture: A Case Series and Review of Literature.	World neurosurgery	10.1016/j.wneu.2022.12.041	Sadeh, Morteza; McGuire, Laura Stone; Ostrov, Philip B.; Alaraj, Ali; Charbel, Fady T.
Exclude	Exclude	Off-topic for this review, commonly non-intracranial, non-neurovascular, or non-aneurysm embolization.	Q1	1	2023	Chahrour, Hussein	Acute presentation of renal pseudoaneurysms in a patient with systemic lupus erythematosus after percutaneous renal biopsy.	Radiology case reports	10.1016/j.radcr.2023.06.010	Chahrour, Hussein; Chaaban, Ahmed; Amado, Adam; Hindi, Hussam; Harb, Ali
Exclude	Exclude	Low directness for this focused narrative case-based review.	Q2	1	2023	Alzahrani, Waleed M.	Acute spasticity secondary to ischemic stroke involving superior frontal gyrus and anterior cingulate gyrus.	Journal of neurosciences in rural practice	10.25259/JNRP_134_2023	Alzahrani, Waleed M.; Aljundi, Ziad E.; Sulaiman, Afnan A.; Bagadood, Reem M.
Exclude	Exclude	Low directness for this focused narrative case-based review.	Q1	1	2023	Vergouwen, Mervyn DI	Aneurysm treatment within 6 h versus 6-24 h after rupture in patients with subarachnoid hemorrhage.	European stroke journal	10.1177/23969873231173273	Vergouwen, Mervyn DI; Germans, Menno R.; Post, René; Tjerkstra, Maud A.; Coert, Bert A.; Rinkel, Gabriel Je; Peter Vandertop, William; Verbaan, Dagmar
Exclude	Exclude	Off-topic for this review, commonly non-intracranial, non-neurovascular, or non-aneurysm embolization.	Q1	1	2023	Ho, Brian Sze Ho	Angioembolization for massive pelvic hematoma after prostatic urethral lift.	IJU case reports	10.1002/iju5.12590	Ho, Brian Sze Ho; Tsu, James Hok-Leung
Exclude	Exclude	Low directness for this focused narrative case-based review.	Q7	1	2023	Caroff, Jildaz	Antithrombotic therapies for neurointerventional surgery: a 2021 French comprehensive national survey.	Journal of neurointerventional surgery	10.1136/neurintsurg-2021-018601	Caroff, Jildaz; Aubert, Laurent; Lavenu-Bombled, Cécile; Figueiredo, Samy; Habchi, Kamelia; Cortese, Jonathan; Eugene, Francois; Ognard, Julien; Tahon, Florence; Forestier, Géraud; Ifergan, Heloise; Zhu, François; Hak, Jean-Francois; Reyre, Anthony; Laubacher, Morgane; Traore, Abdoulaye; Desilles, Jean Philippe; Derraz, Imad; Moreno, Ricardo; Bintner, Marc; Charbonnier, Guillaume; Le Bras, Anthon…
Exclude	Exclude	Low directness for this focused narrative case-based review.	Q1	1	2023	Graham, Charles	Brachial artery trauma as a complication of bicep muscle injury.	Proceedings (Baylor University. Medical Center)	10.1080/08998280.2022.2123662	Graham, Charles; Bergkvist, Sarah; Kimball, Peter; Taylor, Katelyn; Syed, Mudassir; Mohseni, Michael M.
Exclude	Exclude	Low directness for this focused narrative case-based review.	Q3	1	2023	Zhang, Jie	Braided stent-assisted coil embolization versus laser engraved stent-assisted coil embolization in patients with unruptured complex intracranial aneurysms.	Clinics (Sao Paulo, Brazil)	10.1016/j.clinsp.2023.100202	Zhang, Jie; He, Ling; Xia, Xun; Zhang, Lie; Yu, Kai
Exclude	Exclude	Low directness for this focused narrative case-based review.	Q1	1	2023	Varghese, Joji	Coil Embolization as a Life-Saving Treatment for Pulmonary Artery Perforation Secondary to Large-Bore Catheterization.	JACC. Case reports	10.1016/j.jaccas.2023.101964	Varghese, Joji; Estes, Bailey Ann; Augustine, Ashlyn; Menon, Sukrita; Varghese, Theresa; Yoder, Grady
Exclude	Exclude	Low directness for this focused narrative case-based review.	Q3	1	2023	Lim, Jaims	Coiling Variations for Treatment of Ruptured Intracranial Aneurysms: A Meta-Analytical Comparison of Comaneci-, Stent-, and Balloon-Coiling Assistance Techniques.	World neurosurgery	10.1016/j.wneu.2023.05.008	Lim, Jaims; Monteiro, Andre; Jacoby, Wady T.; Danziger, Hannah; Kuo, Cathleen C.; Alkhars, Hussain; Donnelly, Brianna M.; Khawar, Wasiq I.; Lian, Ming X.; Iskander, Joseph; Davies, Jason M.; Snyder, Kenneth V.; Siddiqui, Adnan H.; Levy, Elad I.
Exclude	Exclude	Low directness for this focused narrative case-based review.	Q2	1	2023	Lindgren, Antti	Concomitant Rupture of an Intracranial Aneurysm and a Dural Arteriovenous Fistula: Clinical Image.	World neurosurgery	10.1016/j.wneu.2022.12.124	Lindgren, Antti; Saini, Jasleen; Krings, Timo
Exclude	Exclude	Off-topic for this review, commonly non-intracranial, non-neurovascular, or non-aneurysm embolization.	Q1	1	2023	Achim, Alexandru	Conservative Treatment for Cavity Spilling Coronary Perforations.	Cardiovascular revascularization medicine : including molecular interventions	10.1016/j.carrev.2022.08.007	Achim, Alexandru; Harb, Stefan; Toth, Gabor G.; Krivoshei, Lian; Leibundgut, Gregor
Exclude	Exclude	Low directness for this focused narrative case-based review.	Q1	1	2023	Tanburoglu, Anıl	Endovascular Treatment of Vascular Injuries in the Craniocervical Region With a Graft Stent: A Single-Center Experience.	Cureus	10.7759/cureus.47323	Tanburoglu, Anıl; Andic, Cagatay
Exclude	Exclude	Low directness for this focused narrative case-based review.	Q1	1	2023	Wang, Ji-Wei	Endovascular treatment of multiple intracranial aneurysms.	Medicine	10.1097/MD.0000000000036340	Wang, Ji-Wei; Li, Cong-Hui; Liu, Jian-Feng; Li, Hui; Guo, Hao; Gao, Bu-Lang
Exclude	Exclude	Low directness for this focused narrative case-based review.	Q5	1	2023	Doron, Omer	FRED Jr stent for acute flow diversion in ruptured cerebral aneurysms arising from small-caliber vessels: a clinical case series.	Neurosurgical focus	10.3171/2023.2.FOCUS22645	Doron, Omer; McLellan, Rachel; Vranic, Justin E.; Regenhardt, Robert W.; Stapleton, Christopher J.; Patel, Aman B.
Exclude	Exclude	Low directness for this focused narrative case-based review.	Q6	1	2023	Sakai, Nobuyuki	Four-Year Follow-Up on the First-in-Human Experience With Nautilus Intrasaccular System Assisted Coiling for Unruptured Intracranial Aneurysms.	Stroke (Hoboken, N.J.)	10.1161/SVIN.122.000770	Sakai, Nobuyuki; Kawabata, Shuhei; Funatsu, Takayuki; Okuda, Tomohiro; Akiyama, Ryo; Beppu, Mikiya; Matsui, Yuichi; Adachi, Hiromasa; Horiuchi, Kazufumi; Imamura, Hirotoshi; Sakai, Chiaki; Tani, Shoichi; Adachi, Hidemitsu; Sasaki, Natsuhi; Tokunaga, So; Fukumitsu, Ryu; Shigematsu, Tomoyoshi
Exclude	Exclude	Low directness for this focused narrative case-based review.	Q1	1	2023	Becker, Lena S.	Intraarterial embolizations in life-threatening spontaneous retroperitoneal and rectus sheath hemorrhage (SRRSH): a three-center experience.	Emergency radiology	10.1007/s10140-023-02137-6	Becker, Lena S.; Stöhr, Fabian; Maus, Volker; Dewald, Cornelia L. A.; Meyer, Bernhard C.; Wacker, Frank K.; Kloeckner, Roman; Hinrichs, Jan B.
Exclude	Exclude	Off-topic for this review, commonly non-intracranial, non-neurovascular, or non-aneurysm embolization.	Q1	1	2023	Ide, Takao	Laparoscopic distal pancreatectomy for hemosuccus pancreaticus due to an intraductal papillary mucinous neoplasm.	Asian journal of endoscopic surgery	10.1111/ases.13148	Ide, Takao; Uchikawa, Kazuya; Noshiro, Hirokazu
Exclude	Exclude	Off-topic for this review, commonly non-intracranial, non-neurovascular, or non-aneurysm embolization.	Q1	1	2023	Shimbara, Kensuke	Median arcuate ligament resection for a patient with ruptured pancreaticoduodenal artery aneurysm: A case report.	International journal of surgery case reports	10.1016/j.ijscr.2023.108041	Shimbara, Kensuke; Shintakuya, Ryuta; Honmyo, Naruhiko; Nakagawa, Naoya; Kohashi, Toshihiko
Exclude	Exclude	Low directness for this focused narrative case-based review.	Q1	1	2023	Phothikun, Amarit	Open after endovascular repair for previous extra anatomic bypass of adult coarctation.	Asian cardiovascular & thoracic annals	10.1177/02184923231181751	Phothikun, Amarit; Yamamoto, Shin; Oshima, Susumu; Hirokami, Tomohiro; Kishinami, Goro; Ozaki, Kensuke
Exclude	Exclude	Off-topic for this review, commonly non-intracranial, non-neurovascular, or non-aneurysm embolization.	Q1	1	2023	Aono, Mio	Prominent myocardial bridging as a first clue to recognize haemorrhagic shock during percutaneous coronary intervention: a case report.	European heart journal. Case reports	10.1093/ehjcr/ytad439	Aono, Mio; Miyoshi, Toru; Higaki, Akinori; Yamaguchi, Osamu
Exclude	Exclude	Off-topic for this review, commonly non-intracranial, non-neurovascular, or non-aneurysm embolization.	Q1	1	2023	Van Kalsbeek, Mitchell B.	Ruptured Ovarian Artery Aneurysm Complicating a Term Vaginal Delivery in the Early Puerperium Period: A Case Study.	South Dakota medicine : the journal of the South Dakota State Medical Association		Van Kalsbeek, Mitchell B.; Morris, Kahlen; Degen, Katherine
Exclude	Exclude	Off-topic for this review, commonly non-intracranial, non-neurovascular, or non-aneurysm embolization.	Q1	1	2023	Tsukamoto, Masatsugu	Ruptured mycotic aneurysm of intercostal arteries associated with vertebral osteomyelitis: a case report.	Journal of cardiothoracic surgery	10.1186/s13019-023-02231-3	Tsukamoto, Masatsugu; Morimoto, Tadatsugu; Yoshihara, Tomohito; Mawatari, Masaaki
Exclude	Exclude	Low directness for this focused narrative case-based review.	Q1; Q2	2	2023	Goertz, Lukas	Safety and efficacy of the fourth-generation Acandis Acclino flex plus stent for the treatment of complex intracranial aneurysms.	Interventional neuroradiology : journal of peritherapeutic neuroradiology, surgical procedures and related neurosciences	10.1177/15910199231199131	Goertz, Lukas; Zopfs, David; Pennig, Lenhard; Zaeske, Charlotte; Timmer, Marco; Laukamp, Kai R.; Schönfeld, Michael; Schlamann, Marc; Kabbasch, Christoph
Exclude	Exclude	Low directness for this focused narrative case-based review.	Q2; Q3	2	2023	Nakajo, Takato	Stent-Assisted Coil Embolization of Ruptured Aneurysms in the Acute Stage: Advantages and Disadvantages.	Journal of neuroendovascular therapy	10.5797/jnet.oa.2023-0028	Nakajo, Takato; Terada, Tomoaki; Tsumoto, Tomoyuki; Matsuda, Yoshikazu; Matsumoto, Hiroaki; Nakayama, Sadayoshi; Mizutani, Tohru
Exclude	Exclude	Low directness for this focused narrative case-based review.	Q3; Q5	2	2023	Vivanco-Suarez, Juan	Stent-Assisted Coiling Versus Balloon-Assisted Coiling for the Treatment of Ruptured Wide-Necked Aneurysms: A 2-Center Experience.	Stroke (Hoboken, N.J.)	10.1161/SVIN.122.000456	Vivanco-Suarez, Juan; Wallace, Adam N.; Dandapat, Sudeepta; Lopez, Gloria V.; Mendez-Ruiz, Aldo; Kayan, Yasha; Copelan, Alexander Z.; Dajles, Andres; Zevallos, Cynthia B.; Quispe-Orozco, Darko; Mendez-Ruiz, Alan; Galecio-Castillo, Milagros; Samaniego, Edgar A.; Farooqui, Mudassir; Delgado, Josser E.; Ortega-Gutierrez, Santiago
Exclude	Exclude	Low directness for this focused narrative case-based review.	Q6	1	2023	Colasurdo, Marco	The Rationale Behind Transcirculation Neuroendovascular Interventions: Literature Review Through a Case-Series Approach.	Operative neurosurgery (Hagerstown, Md.)	10.1227/ons.0000000000000540	Colasurdo, Marco; Edhayan, Gautam; Al Taweel, Alaha; Barghash, Maggie; Kan, Peter; Raghuram, Karthikram
Exclude	Exclude	Low directness for this focused narrative case-based review.	Q7	1	2023	Maruyama, Fumiaki	Three-dimensional fusion images from digital subtraction angiography for the treatment of direct carotid-cavernous fistulas: illustrative case.	Journal of neurosurgery. Case lessons	10.3171/CASE23214	Maruyama, Fumiaki; Ishibashi, Toshihiro; Abe, Yukiko; Murayama, Yuichi
Exclude	Exclude	Low directness for this focused narrative case-based review.	Q1	1	2023	Rabuffi, Paolo	Transarterial embolization of acute non-neurologic bleeding using Ethylene Vynil Alcohol Copolymer: a single-Centre retrospective study.	CVIR endovascular	10.1186/s42155-023-00347-0	Rabuffi, Paolo; Bruni, Antonio; Antonuccio, Enzo Maria Gabriele; Saraceni, Andrea; Vagnarelli, Simone
Exclude	Exclude	Off-topic for this review, commonly non-intracranial, non-neurovascular, or non-aneurysm embolization.	Q1	1	2023	Hiraki, Sakiko	Transcatheter arterial embolization for acute lower gastrointestinal bleeding using imipenem/cilastatin: a single-center retrospective study.	CVIR endovascular	10.1186/s42155-023-00359-w	Hiraki, Sakiko; Sato, Fumie; Osugi, Masaya; Watanabe, Yoshiya; Ichinose, Yoshiaki
Exclude	Exclude	Low directness for this focused narrative case-based review.	Q1	1	2023	Aikins, Kayla A.	Traumatic Pseudoaneurysms of the Internal Mammary Artery: Two Cases and Percutaneous Intervention.	Diagnostics (Basel, Switzerland)	10.3390/diagnostics14010063	Aikins, Kayla A.; Anderson, Zoé N.; Koci, Timothy M.
Exclude	Exclude	Low directness for this focused narrative case-based review.	Q1	1	2023	Dahlgren, Nicholas	Unusual Arteriovenous Malformation in Total Hip Arthroplasty: Case Report of a Complicated Perioperative Course.	Revista brasileira de ortopedia	10.1055/s-0040-1722586	Dahlgren, Nicholas; Jacob, Roshan; Cantrell, Colin; Sowers, Mackenzie; Shah, Ashish B.; Naranje, Sameer Mahadeorao
Exclude	Exclude	Low directness for this focused narrative case-based review.	Q1	1	2024	Kawano, Tomohiro	A Case of Spontaneous Carotid-cavernous Fistula in a Patient with Vascular Ehlers-Danlos Syndrome.	NMC case report journal	10.2176/jns-nmc.2024-0128	Kawano, Tomohiro; Horinouchi, Shoichi; Tamura, Mitsuru; Kawano, Tomoki; Ohta, Hajime
Exclude	Exclude	Off-topic for this review, commonly non-intracranial, non-neurovascular, or non-aneurysm embolization.	Q1	1	2024	Kameda, Yohei	A case of delayed bleeding of the chest wall after VATS treated with transcatheter arterial embolization.	Journal of surgical case reports	10.1093/jscr/rjae271	Kameda, Yohei; Osawa, Hiroyuki; Sueishi, Yui; Ishikawa, Yoshihiro; Maehara, Takamitsu
Exclude	Exclude	Off-topic for this review, commonly non-intracranial, non-neurovascular, or non-aneurysm embolization.	Q1	1	2024	Mukanumviye, Marie Solange	A case report of hemosuccus pancreaticus: the cause of upper gastrointestinal bleeding demystified after 9 months of episodic bleeding.	Frontiers in gastroenterology (Lausanne, Switzerland)	10.3389/fgstr.2024.1433278	Mukanumviye, Marie Solange; Nyampinga, Dyna; Ingabire, Zainab; Kwitonda, Cedric; Shikama, Felicien; Rutaganda, Eric; Redae, Berhane; Aberra, Hanna; Musabende, Marcellin; Crook, Peter; Mbanzabugabo, Jean de Dieu; Getaneh, Ferehiwot Bekele; Nshizirungu, Jean Jacques
Exclude	Exclude	Low directness for this focused narrative case-based review.	Q1	1	2024	Gotan, Soshi	Characteristics of a Pure Acute Subdural Hematoma Caused by Intracranial Aneurysm Rupture: A Case Report and Review of Literature.	Cureus	10.7759/cureus.66575	Gotan, Soshi; Yamaguchi, Susumu; Yoshida, Michiharu; Iwanaga, Mitsuto; Izumo, Tsuyoshi; Matsuo, Takayuki
Exclude	Exclude	Low directness for this focused narrative case-based review.	Q1	1	2024	Suzuki, Tomoaki	Clinical and Hemodynamic Features of Aneurysm Rupture in Coil Embolization of Intracranial Aneurysms.	Diagnostics (Basel, Switzerland)	10.3390/diagnostics14111203	Suzuki, Tomoaki; Hasegawa, Hitoshi; Shibuya, Kohei; Fujiwara, Hidemoto; Oishi, Makoto
Exclude	Exclude	Low directness for this focused narrative case-based review.	Q2	1	2024	Chen, Zhuo	Coiling ruptured aneurysms arising from the posterior genu of the cavernous internal carotid artery: A report of two cases.	International journal of surgery case reports	10.1016/j.ijscr.2024.109461	Chen, Zhuo; Yu, Jinlu
Exclude	Exclude	Off-topic for this review, commonly non-intracranial, non-neurovascular, or non-aneurysm embolization.	Q1	1	2024	Oliver Vall-Llosera, M. B.	Complete ureteropelvic-junction disruption following renal trauma: conservative management.	Cirugia pediatrica : organo oficial de la Sociedad Espanola de Cirugia Pediatrica	10.54847/cp.2024.03.18	Oliver Vall-Llosera, M. B.; Gander, R.; Royo Gomes, G.; Aguilera Pujabet, M.; Rocha Guzmán, O.; López Paredes, M.; Asensio Lorente, M.
Exclude	Exclude	Low directness for this focused narrative case-based review.	Q3	1	2024	Jeong, Eun-Oh	Distal stenting technique for coil embolization of early branch aneurysms of middle cerebral artery.	Journal of neuroradiology = Journal de neuroradiologie	10.1016/j.neurad.2023.08.001	Jeong, Eun-Oh; Jeong, Hee-Won; Lee, Han-Joo; Kim, Kyung Hwan; Koh, Hyeon-Song; Kwon, Hyon-Jo
Exclude	Exclude	Low directness for this focused narrative case-based review.	Q2	1	2024	Ransom, R. Chase	Fenestrated clipping of previously coiled posterior-superiorly projecting anterior communicating artery aneurysms: How I do it.	Acta neurochirurgica	10.1007/s00701-024-06279-5	Ransom, R. Chase; Graepel, Stephen; Lanzino, Giuseppe; Rinaldo, Lorenzo
Exclude	Exclude	Off-topic for this review, commonly non-intracranial, non-neurovascular, or non-aneurysm embolization.	Q1	1	2024	Robinson, Nathaniel	Infected stent graft and severe aortitis after transcaval glue embolization of type II endoleak: a case report.	AME case reports	10.21037/acr-23-148	Robinson, Nathaniel; Tallarita, Tiziano; Beckermann, Jason; Nijhawan, Vinay; McBride, Jeremy; Saran, Nishant; Carmody, Thomas; Wildenberg, Joseph
Exclude	Exclude	Low directness for this focused narrative case-based review.	Q2	1	2024	Raj, Rahul	Initial Experiences with the Trenza Embolization Device for the Treatment of Wide-Neck Intracranial Aneurysms: A 12-Patient Case Series.	AJNR. American journal of neuroradiology	10.3174/ajnr.A8153	Raj, Rahul; Numminen, Jussi
Exclude	Exclude	Low directness for this focused narrative case-based review.	Q1	1	2024	Andereggen, Lukas	Long-Term Hemorrhage and Reperfusion Rates of Coiled Aneurysms: A Single-Center Experience.	Journal of clinical medicine	10.3390/jcm13175223	Andereggen, Lukas; Bosshart, Salome L.; Marbacher, Serge; Grüter, Basil E.; Berberat, Jatta; Schubert, Gerrit A.; Anon, Javier; Diepers, Michael; Steiger, Hans-Jakob; Remonda, Luca; Gruber, Philipp
Exclude	Exclude	Low directness for this focused narrative case-based review.	Q3	1	2024	Saghebdoust, Sajjad	Low-Profile Visualized Intraluminal Support Device for Y-Stent-Assisted Coiling of Wide-Neck Intracranial Aneurysms: A Single-Center Experience.	World neurosurgery	10.1016/j.wneu.2024.04.122	Saghebdoust, Sajjad; Qoorchi Moheb Seraj, Farid; Najafi, Sajjad; Kheradmand, Daniel; Mirbolouk, Mohammad Hossein; Mowla, Ashkan; Pahlavan, Hashem; Sadeghian, Ali; Mortezaei, Ali; Esmaeilzadeh, Mahla; Sasannejad, Payam; Zabihyan, Samira; Baharvahdat, Humain
Exclude	Exclude	Low directness for this focused narrative case-based review.	Q6	1	2024	Gutierrez-Aguirre, Salvador F.	Mediastinal Hematoma as a Potential Complication of Endovascular Intracranial Intervention.	Stroke (Hoboken, N.J.)	10.1161/SVIN.124.001437	Gutierrez-Aguirre, Salvador F.; De Toledo, Otavio F.; Freitas, Eduarda M.; Benalia, Victor H. C.; Aghaebrahim, Amin; Hanel, Ricardo A.; Sauvageau, Eric
Exclude	Exclude	Off-topic for this review, commonly non-intracranial, non-neurovascular, or non-aneurysm embolization.	Q1	1	2024	Strakšytė, Vestina	Minimally Invasive Management and Diagnosis of Ectopic Splenic Pregnancy.	Medicina (Kaunas, Lithuania)	10.3390/medicina60030470	Strakšytė, Vestina; Mikšytė, Rūta; Kulnickaitė, Ugnė; Gudelevičius, Simas
Exclude	Exclude	Low directness for this focused narrative case-based review.	Q2	1	2024	Toader, Corneliu	Multiple Intracranial Aneurysms Associated With Brain Arteriovenous Malformation: A Case Report and Treatment Strategies.	Cureus	10.7759/cureus.59670	Toader, Corneliu; Glavan, Luca-Andrei; Bratu, Bogdan-Gabriel; Covache-Busuioc, Razvan-Adrian; Dumitrascu, David-Ioan; Ciurea, Alexandru Vladimir
Exclude	Exclude	Low directness for this focused narrative case-based review.	Q1	1	2024		Onyx embolization for salvage hemostasis after intraoperative rupture.		10.1136/jnis-2023-021402
Exclude	Exclude	Low directness for this focused narrative case-based review.	Q1	1	2024	Yang, Chenxing	Onyx prevents the bleeding of ruptured aneurysms during interventional embolization.	Neurosurgical review	10.1007/s10143-024-02953-5	Yang, Chenxing; Liao, Yiwei; Peng, Gang; Shen, Chenfu
Exclude	Exclude	Low directness for this focused narrative case-based review.	Q2	1	2024	Griessenauer, Christoph J.	Open Microsurgical Cerebral Aneurysm Treatment After Failed Endovascular Therapy: An Evaluation of Aneurysm Treatment Frequencies in All Neurovascular Centers Across Austria and the Czech Republic Over 20 Years.	Neurosurgery	10.1227/neu.0000000000003040	Griessenauer, Christoph J.; Dodier, Philippe; Stroh, Nico H.; Mercea, Petra A.; Bavinzski, Gerhard; Dorfer, Christian; Rössler, Karl; Gruber, Andreas; Gmeiner, Matthias; Thomé, Claudius; Leber, Klaus A.; Wolfsberger, Stefan; Baghban, Mustafa; Al-Schameri, Rahman; Kral, Michael; Thakur, Som; Lunzer, Manuel; Popadic, Branko; Sherif, Camillo; Juráň, Vilém; Smrčka, Martin; Netuka, David; Štekláčová, …
Exclude	Exclude	Low directness for this focused narrative case-based review.	Q7	1	2024	Ravi, Arpitha	Optimizing neurointerventional procedures: an algorithm for embolization coil detection and automated collimation to enable dose reduction.	Journal of medical imaging (Bellingham, Wash.)	10.1117/1.JMI.11.4.044003	Ravi, Arpitha; Bernhardt, Philipp; Hoffmann, Mathis; Obler, Richard; Nguyen, Cuong; Berting, Andreas; Chapot, René; Maier, Andreas
Exclude	Exclude	Off-topic for this review, commonly non-intracranial, non-neurovascular, or non-aneurysm embolization.	Q1	1	2024	Čančarević, Martina	PERCUTANEOUS CORONARY INTERVENTION OF THE SMALL DIAGONAL BRANCH IN ACUTE MYOCARDIAL INFARCTION WITHOUT ST ELEVATION COMPLICATED BY CORONARY ARTERY PERFORATION AND CARDIAC TAMPONADE.	Acta clinica Croatica	10.20471/acc.2024.63.s1.9	Čančarević, Martina; Radeljić, Vjekoslav; Trbušić, Matias; Babić, Zdravko; Zeljković, Ivan; Kos, Nikola
Exclude	Exclude	Low directness for this focused narrative case-based review.	Q7	1	2024	Madapoosi, Adrusht	Part 1: Pushing the boundaries of neurointerventional surgery: A historical review of the work of Dr Gerard Debrun.	Interventional neuroradiology : journal of peritherapeutic neuroradiology, surgical procedures and related neurosciences	10.1177/15910199241272519	Madapoosi, Adrusht; Sanchez-Forteza, Anthony; Mrad, Tatiana Abou; McGuire, Laura Stone; Theiss, Peter; Tshibangu, Mpuekela; Charbel, Fady; Alaraj, Ali
Exclude	Exclude	Low directness for this focused narrative case-based review.	Q6	1	2024	Madapoosi, Adrusht	Part 2: The development and advancement of the detachable balloon catheter; a historical and technical review.	Interventional neuroradiology : journal of peritherapeutic neuroradiology, surgical procedures and related neurosciences	10.1177/15910199241272531	Madapoosi, Adrusht; Sanchez-Forteza, Anthony; Mrad, Tatiana Abou; McGuire, Laura Stone; Theiss, Peter; Tshibangu, Mpuekela; Charbel, Fady; Alaraj, Ali
Exclude	Exclude	Off-topic for this review, commonly non-intracranial, non-neurovascular, or non-aneurysm embolization.	Q1	1	2024	Espinoza, Joaquin	Percutaneous coil embolization of a post-traumatic left anterior descending coronary artery pseudoaneurysm: a case report.	European heart journal. Case reports	10.1093/ehjcr/ytae625	Espinoza, Joaquin; Byer, Marina; Vasquez, Moises; Yavagal, Dileep R.; Chatzizisis, Yiannis S.
Exclude	Exclude	Off-topic for this review, commonly non-intracranial, non-neurovascular, or non-aneurysm embolization.	Q1	1	2024	Gohbara, Masaomi	Percutaneous coronary intervention for iatrogenic coronary artery pseudoaneurysm at left main trunk bifurcation: A case report.	Journal of cardiology cases	10.1016/j.jccase.2024.05.007	Gohbara, Masaomi; Sugano, Teruyasu; Hibi, Kiyoshi
Exclude	Exclude	Low directness for this focused narrative case-based review.	Q6	1	2024	Sree, Anjane	Periprocedural management of patients presenting for neurointerventional procedures using flow diverters for complex intracranial aneurysms: An anesthetist's perspective - A narrative review.	Brain circulation	10.4103/bc.bc_77_23	Sree, Anjane; Hrishi, Ajay Prasad; Praveen, Ranganatha; Sethuraman, Manikandan
Exclude	Exclude	Low directness for this focused narrative case-based review.	Q6	1	2024	Smith, Taylor	Racial and socioeconomic disparities in the treatment of unruptured intracranial aneurysms: A county hospital experience.	Journal of the National Medical Association	10.1016/j.jnma.2024.07.008	Smith, Taylor; Wormmeester, Kelley; Attia, John; Martinez, Mesha; Useche, Nicolas; Tejada, Juan
Exclude	Exclude	Low directness for this focused narrative case-based review.	Q7	1	2024	Gajjar, Avi A.	Readability of cerebrovascular diseases online educational material from major cerebrovascular organizations.	Journal of neurointerventional surgery	10.1136/jnis-2023-021205	Gajjar, Avi A.; Patel, Shray; Patel, Shrey V.; Goyal, Aditya; Sioutas, Georgios S.; Gamel, Katherine L.; Salem, Mohamed M.; Srinivasan, Visish M.; Jankowitz, Brian T.; Burkhardt, Jan Karl
Exclude	Exclude	Low directness for this focused narrative case-based review.	Q3	1	2024	Shi, Shuailong	Safety and Efficacy of LVIS Jr Stent-assisted Coiling of Intracranial Aneurysms in Small-diameter Parent Arteries : A Single-center Experience.	Clinical neuroradiology	10.1007/s00062-024-01397-0	Shi, Shuailong; Long, Shuhai; Hui, Fangfang; Tian, Qi; Wei, Zhuangzhuang; Ma, Ji; Yang, Jie; Wang, Ye; Han, Xinwei; Li, Tengfei
Exclude	Exclude	Low directness for this focused narrative case-based review.	Q1; Q3	2	2024	Heo, Kyu Sik	Safety and effectiveness of Neuroform Atlas stent-assisted coil embolization for ruptured intracranial aneurysms.	Journal of cerebrovascular and endovascular neurosurgery	10.7461/jcen.2024.E2024.04.006	Heo, Kyu Sik; Ko, Jung Ho
Exclude	Exclude	Off-topic for this review, commonly non-intracranial, non-neurovascular, or non-aneurysm embolization.	Q3	1	2024	Ma, Yihui	Safety and efficacy of dual antiplatelet therapy combining aspirin and ticagrelor in patients with undergoing intracranial stenting procedures.	Journal of neurosurgical sciences	10.23736/S0390-5616.22.05745-9	Ma, Yihui; Zhang, Xiangyu; Zhang, Tingbao; Feng, Yu; Zhao, Wenyuan; Chen, Xinjun
Exclude	Exclude	Low directness for this focused narrative case-based review.	Q1	1	2024	Nabizadeh, Fardin	Stent-assistant versus non-stent-assistant coiling for ruptured and unruptured intracranial aneurysms: A meta-analysis and systematic review.	World neurosurgery: X	10.1016/j.wnsx.2023.100243	Nabizadeh, Fardin; Valizadeh, Parya; Balabandian, Mohammad
Exclude	Exclude	Off-topic for this review, commonly non-intracranial, non-neurovascular, or non-aneurysm embolization.	Q1	1	2024	Biswas, Saptarshi	Successful Coil Embolization of Active Bleeding From a Replaced Left Hepatic Artery to the Left Gastric Artery Associated With a Traumatic Rupture of a Simple Hepatic Cyst Causing Hemodynamic Instability.	Cureus	10.7759/cureus.60907	Biswas, Saptarshi; Spinella, Kaitlyn; Lang, Danielle N.
Exclude	Exclude	Off-topic for this review, commonly non-intracranial, non-neurovascular, or non-aneurysm embolization.	Q1	1	2024	Feng, Yicheng	Super-selective renal artery embolization (SRAE) for iatrogenic and traumatic renal hemorrhage.	BMC surgery	10.1186/s12893-024-02572-3	Feng, Yicheng; Zhang, Xiang; Zhao, Ruyi; An, Xiao
Exclude	Exclude	Low directness for this focused narrative case-based review.	Q3	1	2024	Lobsien, Donald	The pEGASUS-HPC stent system for stent-assisted coiling of cerebral aneurysms: a multicenter case series.	Journal of neurointerventional surgery	10.1136/jnis-2023-021074	Lobsien, Donald; Holtmannspoetter, Markus; Eff, Florian; Berlis, Ansgar; Maurer, Christoph Johannes; Behme, Daniel; Diamandis, Elie; Gawlitza, Matthias; Fiorella, David; Princiotta, Ciro; Cirillo, Luigi; Dall'Olio, Massimo; Keston, Peter; Klisch, Joachim; Nania, Alberto
Exclude	Exclude	Low directness for this focused narrative case-based review.	Q6	1	2024		Transcarotid access for the treatment of recurrent, previously ruptured wide necked bifurcation aneurysm with the WEB device: A technical video.		10.1177/15910199221127060
Exclude	Exclude	Off-topic for this review, commonly non-intracranial, non-neurovascular, or non-aneurysm embolization.	Q1	1	2024	Onishi, Yasuyuki	Transcatheter Arterial Embolization for Bleeding Caused by Endoscopic Ultrasound-Guided Fine-Needle Aspiration: A Case Series.	Cureus	10.7759/cureus.55025	Onishi, Yasuyuki; Shimizu, Hironori; Kimura, Shintaro; Oka, Shojiro; Kawahara, Seiya; Uza, Norimitsu; Isoda, Hiroyoshi; Nakamoto, Yuji
Exclude	Exclude	Low directness for this focused narrative case-based review.	Q1	1	2024	Pfeifer, Jochen	Transcatheter Embolization of Systemic-to-Pulmonary Collaterals: A New Approach Using Concerto™ Helix Nylon-Fibered Microcoils.	Journal of clinical medicine	10.3390/jcm14010113	Pfeifer, Jochen; Poryo, Martin; Gheibeh, Anas; Rentzsch, Axel; Abdul-Khaliq, Hashim
Exclude	Exclude	Off-topic for this review, commonly non-intracranial, non-neurovascular, or non-aneurysm embolization.	Q1	1	2024	Hu, Peng	Transcatheter embolization for duodenal ulcer bleeding originating from cystic artery erosion.	CVIR endovascular	10.1186/s42155-024-00470-6	Hu, Peng; Chen, Guangwen; Wei, Jingpeng; Huang, Rengui; Luo, Yaochang
Exclude	Exclude	Low directness for this focused narrative case-based review.	Q5	1	2024	Rodriguez-Calienes, Aaron	Woven EndoBridge versus stent-assisted coil embolization for the treatment of ruptured wide-necked aneurysms: A multicentric experience.	Interventional neuroradiology : journal of peritherapeutic neuroradiology, surgical procedures and related neurosciences	10.1177/15910199231223538	Rodriguez-Calienes, Aaron; Vivanco-Suarez, Juan; Lu, Yujing; Galecio-Castillo, Milagros; Gross, Bradley; Farooqui, Mudassir; Algin, Oktay; Feigen, Chaim; Altschul, David J.; Ortega-Gutierrez, Santiago
Exclude	Exclude	Low directness for this focused narrative case-based review.	Q3	1	2024	Rodriguez Caamaño, Isabel	Y Stent-Assisted Coiling Technique for Bifurcation Aneurysms Using Double Neuroform® Stent: a Large Restrospective Series.	Clinical neuroradiology	10.1007/s00062-024-01437-9	Rodriguez Caamaño, Isabel; Remollo, Sebastián; Terceño, Mikel; Blanco, Alberto; Bashir, Saima; Castaño, Carlos
Exclude	Exclude	Low directness for this focused narrative case-based review.	Q1	1	2024	Abdelrazek Ali, Yasmin	[Management of collaterals after Glenn procedure and its impact on patients with a single ventricle: a single-center study].	REC, interventional cardiology	10.24875/RECIC.M24000475	Abdelrazek Ali, Yasmin; Nour El-Deen, Nehad El-Sayed; Elshahed, Ghada Samir
Exclude	Exclude	Off-topic for this review, commonly non-intracranial, non-neurovascular, or non-aneurysm embolization.	Q1	1	2025	Sinou, Natalia	A Rare Cause of Upper Gastrointestinal Bleeding: Superior Mesenteric Artery Aneurysm.	Cureus	10.7759/cureus.95311	Sinou, Natalia; Milonaki, Despoina; Papadopoulos, Aristeidis; Ispanopoulou, Sophia; Meimaris, Georgios
Exclude	Exclude	Low directness for this focused narrative case-based review.	Q6	1	2025	Chaudry, M. Imran	A retrospective review of safety and efficacy of the selectFlex neurovascular access catheters.	Interventional neuroradiology : journal of peritherapeutic neuroradiology, surgical procedures and related neurosciences	10.1177/15910199251339543	Chaudry, M. Imran; Hanel, Ricardo; Choudhri, Omar; Burkhardt, Jan-Karl; Tanweer, Omar; Turk, Aquilla S.; Cortez, Gustavo; Benalia, Victor H. C.; Srinivasan, Visish; Catapano, Joshua; Turner, Raymond D. 4th; Vargas, Jan
Exclude	Exclude	Low directness for this focused narrative case-based review.	Q7	1	2025	Kono, Kenichi	Artificial Intelligence in Neuroendovascular Procedures.	Journal of neuroendovascular therapy	10.5797/jnet.ra.2024-0107	Kono, Kenichi
Exclude	Exclude	Letter, reply, or editorial-level item with limited direct data for this review.	Q2	1	2025	Harrichandparsad, Rohen	Cerebrospinal Fluid Proteomics Reveals Inflammatory Activation in Aneurysmal Subarachnoid Hemorrhage Irrespective of HIV Status.		10.1101/2025.09.30.25337004	Harrichandparsad, Rohen; Lustig, Gil; Sviridchik, Victoria; Jule, Zesuliwe; Bernstein, Mallory; Reedoy, Kajal; Ganga, Yashica; Khairallah, Afrah; Karim, Farina; Patel, Vinod B.; Bhigjee, Ahmed Iqbal; Royston, Duncan; Khan, Khadija; Sigal, Alex
Exclude	Exclude	Low directness for this focused narrative case-based review.	Q3	1	2025	Chung, Kyu Seon	Comparative analysis between stent-assisted coiling and Woven EndoBridge embolization for unruptured wide-necked bifurcation intracranial aneurysms: A propensity score matching study.	Journal of clinical neuroscience : official journal of the Neurosurgical Society of Australasia	10.1016/j.jocn.2025.111204	Chung, Kyu Seon; Kim, Solbi; Han, Hyun Jin; Park, Keun Young; Kim, Yong Bae; Kim, Jung-Jae
Exclude	Exclude	Off-topic for this review, commonly non-intracranial, non-neurovascular, or non-aneurysm embolization.	Q1	1	2025	Asada, Shimpei	Delayed Ileal Hemorrhage After Blunt Abdominal Trauma Successfully Managed With Capsule Endoscopy: A Case Report.	Cureus	10.7759/cureus.93276	Asada, Shimpei; Kawahara, Naoki; Morishita, Koji; Mori, Shusuke
Exclude	Exclude	Low directness for this focused narrative case-based review.	Q7	1	2025	Altındağ, Batı	Determining flow stasis zones in the intracranial aneurysms and the relation between these zones and aneurysms' aspect ratios after flow diversions.	Interventional neuroradiology : journal of peritherapeutic neuroradiology, surgical procedures and related neurosciences	10.1177/15910199231162878	Altındağ, Batı; Bahadır Olcay, Ali; Furkan Tercanlı, Muhammed; Bilgin, Cem; Hakyemez, Bahattin
Exclude	Exclude	Low directness for this focused narrative case-based review.	Q3	1	2025	Kim, Hyoung Bin	Double stent-assisted coiling with Neuroform Atlas stents for treating ruptured blood blister-like aneurysms.	Journal of cerebrovascular and endovascular neurosurgery	10.7461/jcen.2025.E2025.05.003	Kim, Hyoung Bin; Hwangbo, Lee; Kim, Young Ha; Kim, Pil Soo; Ko, Jun Kyeung
Exclude	Exclude	Off-topic for this review, commonly non-intracranial, non-neurovascular, or non-aneurysm embolization.	Q1	1	2025	Gad, Sandra	Early Experience Using Tantalum-Loaded Nanocomposite Hydrogel Conformable Embolic for Upper Gastrointestinal Bleeding-Open-Sandwich Technique.	Journal of clinical medicine	10.3390/jcm14072345	Gad, Sandra; Du Pisanie, Lourens; Mohnasky, Michael; Harris, Bryan; Villalobos, Alexander; Keefe, Nicole; Mody, Priya; Caddell, Andrew; Kokabi, Nima
Exclude	Exclude	Low directness for this focused narrative case-based review.	Q3	1	2025	Capilli, Fabio	Early clinical experience with the ACCERO(®) heal stent for the treatment of intracranial aneuyrsms.	Interventional neuroradiology : journal of peritherapeutic neuroradiology, surgical procedures and related neurosciences	10.1177/15910199251396349	Capilli, Fabio; Celik, Ekin; Wensing, Hauke; Gottschalk, Andreea; Loehr, Christian
Exclude	Exclude	Off-topic for this review, commonly non-intracranial, non-neurovascular, or non-aneurysm embolization.	Q1	1	2025	Arik, Erbil	Efficacy and safety of endovascular treatment for iatrogenic renal injuries following percutaneous interventions.	Wideochirurgia i inne techniki maloinwazyjne = Videosurgery and other miniinvasive techniques	10.20452/wiitm.2025.17996	Arik, Erbil; Taydas, Onur; Ozer, Ismail; Mustak, Umit; Pasa, Onur; Terzioglu, Emrah; Cimen, Haci I.; Topaloglu, Omer F.; Tasci, Volkan; Ozdemir, Mustafa; Ozturk, Mehmet H.
Exclude	Exclude	Low directness for this focused narrative case-based review.	Q2	1	2025	Choi, Chi-Hoon	Entrapment of microguidewire into perforator during endovascular treatment: Case report and management strategy.	The Journal of international medical research	10.1177/03000605251370336	Choi, Chi-Hoon; Yi, Kyung Sik; Cho, Bum Sang; Kim, Yook; Lee, Jisun; Cho, Min Jai; Yum, Kyu Sun
Exclude	Exclude	Low directness for this focused narrative case-based review.	Q2	1	2025	Ballestero, Matheus	Epidemiological and Clinical Profile of Patients With Non-traumatic Subarachnoid Hemorrhage in a Brazilian Referral Hospital.	Cureus	10.7759/cureus.100142	Ballestero, Matheus; Saraiva, Thalia S.; Pongeluppi, Rodrigo I.; de Oliveira, Ricardo S.
Exclude	Exclude	Low directness for this focused narrative case-based review.	Q6	1	2025	Fiehler, Jens	Evaluation of flow diverters for cerebral aneurysm therapy: recommendations for imaging analyses in clinical studies, endorsed by ESMINT, ESNR, OCIN, SILAN, SNIS, and WFITN.	Journal of neurointerventional surgery	10.1136/jnis-2023-021404	Fiehler, Jens; Ortega-Gutierrez, Santiago; Anagnostakou, Vania; Cortese, Jonathan; Cekirge, H. Saruhan; Fiorella, David; Hanel, Ricardo; Kulcsar, Zsolt; Lamin, Saleh; Liu, Jianmin; Lylyk, Pedro; Marden, Franklin A.; Pereira, Vitor M.; Psychogios, Marios-Nikos; Rice, Hal; Rouchaud, Aymeric; Saatci, Isil; Siddiqui, Adnan H.; Spelle, Laurent; Yang, Pengfei; Grams, Astrid; Gounis, Matthew J.
Exclude	Exclude	Low directness for this focused narrative case-based review.	Q1	1	2025	Goertz, Lukas	Feasibility, safety and efficacy of Woven EndoBridge embolization of intracranial aneurysms with the 2 mm height variants.	Neuroradiology	10.1007/s00234-025-03806-8	Goertz, Lukas; Hohenstatt, Sophia; Siebert, Eberhard; Styczen, Hanna; Ranft, Alexander; Zopfs, David; Kaiser, Daniel; Krukowski, Pawel; Schlamann, Marc; Kottlors, Jonathan; Janssen, Jan Paul; Deuschl, Cornelius; Dorn, Franziska; Möhlenbruch, Markus A.; Liebig, Thomas; Kabbasch, Christoph
Exclude	Exclude	Off-topic for this review, commonly non-intracranial, non-neurovascular, or non-aneurysm embolization.	Q1	1	2025	Jaffar, Ayesha Banu Athur	Haemoptysis in a Patient with COPD Due to Right Bronchial Artery Dilation.	European journal of case reports in internal medicine	10.12890/2025_005804	Jaffar, Ayesha Banu Athur; Jawish, Mohammad Kais; Rabah, Yazan Yamen; Al Antabli, Abdullah; Abdelrahman, Leena; Hakim, Alaadin
Exclude	Exclude	Off-topic for this review, commonly non-intracranial, non-neurovascular, or non-aneurysm embolization.	Q1	1	2025	Kim, Stanley	Hairy Cell Leukemia With Splenic Rupture: Hematological Changes and Disappearance of Hairy Morphology After Splenectomy.	Journal of hematology	10.14740/jh2045	Kim, Stanley; Mikami, Anna; Stull, William
Exclude	Exclude	Low directness for this focused narrative case-based review.	Q1	1	2025	Yoshihara, Tomoyuki	High-energy blunt traumatic vertebro-vertebral arteriovenous fistula with retropharyngeal hematoma: a case report.	Journal of medical case reports	10.1186/s13256-025-05711-3	Yoshihara, Tomoyuki; Yamamura, Natsumi; Okubata, Hiroto; Saito, Fukuki; Suyama, Takehiro; Iwase, Masaaki; Yoshiya, Kazuhisa; Nakamori, Yasushi; Kuwagata, Yasuyuki
Exclude	Exclude	Off-topic for this review, commonly non-intracranial, non-neurovascular, or non-aneurysm embolization.	Q1	1	2025	Higami, Shota	Intraperitoneal Bleeding Induced by a Ruptured Inferior Epigastric Artery Pseudoaneurysm following Interval Debulking Surgery for Ovarian Cancer: A Case Report.	Case reports in oncology	10.1159/000543127	Higami, Shota; Kinjo, Yasuyuki; Sekimata, Mao; Yoshimatsu, Yuta; Murakami, Yu; Kurita, Tomoko; Yoshino, Kiyoshi
Exclude	Exclude	Low directness for this focused narrative case-based review.	Q3	1	2025	Wei, Felix	LVIS EVO stent-assisted coiling for intracranial aneurysms: results of long-term follow-up.	Neuroradiology	10.1007/s00234-025-03808-6	Wei, Felix; Geismar, Maxime; Kalsoum, Erwah; Nguyen, Thanh; Kikano, Raghid; Dmytriw, Adam Andrew; El Houjeiry, Emilia; Tuilier, Titien; Farhat, Firas; Caraenache, Catalin; Ing, David; Khattab, Omar; Abdalkader, Mohamad; Scarcia, Luca
Exclude	Exclude	Letter, reply, or editorial-level item with limited direct data for this review.	Q7	1	2025	Jiang, Albert Hw	Large language model responses to patient-oriented neurointerventional queries: A multirater assessment of accuracy, completeness, safety, and actionability.	Interventional neuroradiology : journal of peritherapeutic neuroradiology, surgical procedures and related neurosciences	10.1177/15910199251396358	Jiang, Albert Hw; Ray, Tyler R.; Suri, Alisha E.; Menard, Andrew R.; Kellogg, Ryan T.; Chatterjee, Arindam R.; Koenig, Matthew A.; Esaki, Roy K.; Hui, Ferdinand K.; Vargas, Jan
Exclude	Exclude	Low directness for this focused narrative case-based review.	Q1	1	2025	Kälin, Vincens	Multidimensional outcome after endovascular or microsurgical occlusion of ruptured intracranial aneurysms - Comparative analysis of a prospective Swiss multicenter study.	Brain & spine	10.1016/j.bas.2025.104262	Kälin, Vincens; Stienen, Martin N.; Zindel-Geisseler, Olivia; Dannecker, Noemi; Rothacher, Yannick; Schlosser, Ladina; Velz, Julia; Sebök, Martina; Eggenberger, Noemi; May, Adrien; Bijlenga, Philippe; Guerra-Lopez, Ursula; Maduri, Rodolfo; Starnoni, Daniele; Beaud, Valérie; Chiappini, Alessio; Robert, Thomas; Bonasia, Sara; Rossi, Stefania; Goldberg, Johannes; Fung, Christian; Bervini, David; Gut…
Exclude	Exclude	Letter, reply, or editorial-level item with limited direct data for this review.	Q6	1	2025	Bosshart, Salome Lou	Neurointerventional surveys between 2000 and 2023: a systematic review.	Journal of neurointerventional surgery	10.1136/jnis-2024-022298	Bosshart, Salome Lou; Stebner, Alexander; Weyland, Charlotte Sabine; Radu, Răzvan Alexandru; Ospel, Johanna Maria
Exclude	Exclude	Off-topic for this review, commonly non-intracranial, non-neurovascular, or non-aneurysm embolization.	Q1	1	2025	Dutta, Anuj K.	Percutaneous transhepatic arterial access for coil embolization of hepatic artery infusion pump-associated bleeding.	CVIR endovascular	10.1186/s42155-024-00515-w	Dutta, Anuj K.; Shankar, Vishal; Santos, Ernesto G.; Marinelli, Brett; Alexander, Erica S.; Sotirchos, Vlasios S.; Zhao, Ken
Exclude	Exclude	Low directness for this focused narrative case-based review.	Q1	1	2025	Jung, Jiwon	Postoperative rupture of an artery dissected from a cerebral aneurysm dome following clipping: A rare and fatal complication.	Journal of cerebrovascular and endovascular neurosurgery	10.7461/jcen.2025.E2025.07.004	Jung, Jiwon; Kim, Young Ha; Kim, Pil Soo; Ko, Jun Kyeung
Exclude	Exclude	Low directness for this focused narrative case-based review.	Q1	1	2025	De Bondt, Stijn	Posttraumatic urethral hemorrhage associated with an arteriospongious fistula and managed with catheter-directed embolization: a report of 2 cases.	CVIR endovascular	10.1186/s42155-025-00593-4	De Bondt, Stijn; Joniau, Steven; Albersen, Maarten; Maleux, Geert
Exclude	Exclude	Low directness for this focused narrative case-based review.	Q2	1	2025	Darko, Kwadwo	Presentation, management and outcomes of ruptured intracranial aneurysms in Africa: A systematic review and meta-analysis.	Journal of clinical neuroscience : official journal of the Neurosurgical Society of Australasia	10.1016/j.jocn.2025.111054	Darko, Kwadwo; Simmons, Grace; Elorm Yevudza, W. Jr; Tenkorang, Pearl; Limann, Bernice; Agwu, Chibueze; Sackitey, Simon; Agyekum, Ruth; Odiase, Peace; Darko, Nana K.; Guirguis, Mina; Barrie, Umaru; Aoun, Salah G.; Banson, Mabel; Totimeh, Teddy
Exclude	Exclude	Low directness for this focused narrative case-based review.	Q3	1	2025	Gothelf, Itamar	Prophylactic Intra-Arterial Eptifibatide in Stent-Assisted Coiling and Flow Diverter Treatment of Cerebral Aneurysms: A Single-Center Retrospective Analysis.	Journal of clinical medicine	10.3390/jcm14217733	Gothelf, Itamar; Epstein, Maor; Shiloh, Adi; Lebowitz, Zachary; Zlotnik, Yair; Sacho, Raphael Hillel; Mechnik Steen, Yana; Ben-Arie, Gal; Horev, Anat
Exclude	Exclude	Low directness for this focused narrative case-based review.	Q2	1	2025	Okada, Akihiro	Proximal occlusion for infectious carotid-cavernous fistula caused by invasive fungal sinusitis: illustrative case.	Journal of neurosurgery. Case lessons	10.3171/CASE25336	Okada, Akihiro; Kawauchi, Takeshi; Terada, Yukinori; Hashimoto, Kenji
Exclude	Exclude	Low directness for this focused narrative case-based review.	Q6	1	2025	Subedi, Ram Prasad	Recurrent intracerebral hemorrhage as a rare presentation of mycotic aneurysm secondary to infective endocarditis: A case report.	International journal of surgery case reports	10.1016/j.ijscr.2025.111591	Subedi, Ram Prasad; Yogi, Nikunja; Thulung, Suraj; Bishokarma, Suresh; Thakali, Ajit; Yogi, Sadikshya
Exclude	Exclude	Low directness for this focused narrative case-based review.	Q1	1	2025	Wang, Chao	Rescue Strategy for Hemorrhagic Complication During Mechanical Thrombectomy and the Clinical Outcome.	Journal of endovascular therapy : an official journal of the International Society of Endovascular Specialists	10.1177/15266028231218880	Wang, Chao; Shi, Mingchao; Li, Chao; Wang, Shouchun; Yang, Yi
Exclude	Exclude	Low directness for this focused narrative case-based review.	Q2	1	2025	Irfan, Muhammad	Role of Intracranial Aneurysm Location in Determining Optimal Management: A Systematic Review and Meta-Analysis of Randomized Controlled Trials.	Cureus	10.7759/cureus.96040	Irfan, Muhammad; Rahman, Masum; Patel, Anshum; Sajjad, Muhammad; Tanvir, Zermina; Shikhare, Aishwarya S.
Exclude	Exclude	Low directness for this focused narrative case-based review.	Q2	1	2025	Lorenzo, Antonio	Safety/Efficacy of a Pusher, Thermal Detachment Coil for Ruptured Intracranial Aneurysms: A Multicenter Real-World Study.	Journal of neuroimaging : official journal of the American Society of Neuroimaging	10.1111/jon.70050	Lorenzo, Antonio; Gil, Joaquín; Gallego, Jose Ignacio; González-Cruz, Alfonso; Aparici-Robles, Fernando; Boscà, Antoni; Sagredo, Antonio; Comas-Cufí, Marc; Puig, Josep
Exclude	Exclude	Off-topic for this review, commonly non-intracranial, non-neurovascular, or non-aneurysm embolization.	Q1	1	2025	Uehara, Yukihiro	Serious Scrotal Hematoma Due to Injury of Inferior Epigastric Artery: A Rare Complication of Femoral Puncture.	JACC. Case reports	10.1016/j.jaccas.2025.103281	Uehara, Yukihiro; Inoue, Yuko Y.; Kotoku, Akiyuki; Nakamura, Toshihiro; Wada, Mitsuru; Kusano, Kengo
Exclude	Exclude	Low directness for this focused narrative case-based review.	Q6	1	2025	Fleming, Charles	Stacking consecutive similar neuroendovascular cases is associated with reduced turnover time and procedure time.	Journal of neurointerventional surgery	10.1136/jnis-2024-022218	Fleming, Charles; Terwiesch, Christian; Reavey-Cantwell, John
Exclude	Exclude	Low directness for this focused narrative case-based review.	Q3	1	2025	Aburub, Abdallah	Stent-assisted coiling using the pEGASUS-HPC stent for acutely ruptured wide-necked intracranial aneurysms: A multicenter retrospective study.	Interventional neuroradiology : journal of peritherapeutic neuroradiology, surgical procedures and related neurosciences	10.1177/15910199251357993	Aburub, Abdallah; Ali, Zakarya; Khanafer, Ali; Moher Alsady, Tawfik; Dob, Oussama; Nimsky, Christopher; Grote, Alexander; Alhaj Mouatafa, Bayan; Korthäuer, Julia; Felber, Stephan; Henkes, Hans; Kemmling, André; Almohammad, Mohammad
Exclude	Exclude	Low directness for this focused narrative case-based review.	Q5	1	2025	Feldman, Michael J.	Successful Use of Flow Diversion for Aneurysm Treatment in a 12-Month-Old Child.	Stroke (Hoboken, N.J.)	10.1161/SVIN.125.001795	Feldman, Michael J.; Saccomano, Ben; Johnston, James M.; Jones, Jesse G. A.
Exclude	Exclude	Off-topic for this review, commonly non-intracranial, non-neurovascular, or non-aneurysm embolization.	Q1	1	2025	Abdul-Hafez, Hamza A.	Successful management of life-threatening spontaneous inferior thyroid artery rupture in neurofibromatosis type 1: a rare case report.	International journal of emergency medicine	10.1186/s12245-025-00854-y	Abdul-Hafez, Hamza A.; Abudeyak, Yazan; Mansour, Mahmoud S.; Barakat, Mohammed A.; Abuzahra, Mohanad A.
Exclude	Exclude	Off-topic for this review, commonly non-intracranial, non-neurovascular, or non-aneurysm embolization.	Q1	1	2025	Kim, Gwanghyun	Transcatheter Arterial Embolization of a Ruptured Bronchial Artery Aneurysm Presenting as Hematemesis: A Case Report.	Current medical imaging	10.2174/0115734056372341250628185446	Kim, Gwanghyun; Kwon, Lyo Min; Do, Young Soo; Song, Kyung Sup; Hong, Wonju
Exclude	Exclude	Off-topic for this review, commonly non-intracranial, non-neurovascular, or non-aneurysm embolization.	Q1	1	2025	Mehta, Neel H.	Translumbar Endovascular Coiling of an Abdominal Aortic Aneurysm Complicated by Lumbar Epidural Extravasation: A Novel Case.	Cureus	10.7759/cureus.88262	Mehta, Neel H.; Klinger, Neil; Luiselli, Gabrielle; Aziz-Sultan, Mohammad A.; Dafford, Kurtus; Zaidi, Hasan
Exclude	Exclude	Low directness for this focused narrative case-based review.	Q7	1	2025	Singh, Romil	Traversing the vertebrobasilar junction to access the contralateral posterior inferior cerebellar artery (PICA) during complex posterior circulation aneurysm embolizations.	Interventional neuroradiology : journal of peritherapeutic neuroradiology, surgical procedures and related neurosciences	10.1177/15910199251395831	Singh, Romil; Elarjani, Turki; Cail, Garrett; Walker, Ariel; Meyer, Michael; Jeong, Paul; Starke, Robert; Luther, Evan
Exclude	Exclude	Low directness for this focused narrative case-based review.	Q1	1	2025	Omura, Naoki	Use of Target Tetra with an understanding of its novel structure.	Surgical neurology international	10.25259/SNI_401_2025	Omura, Naoki; Kinoshita, Yusuke; Hoshimaru, Takumi; Yoshikawa, Masashi; Matsushita, Yoko; Doi, Atsushi; Yamada, Makoto; Ikenaga, Tohru; Wanibuchi, Masahiko
Exclude	Exclude	Low directness for this focused narrative case-based review.	Q3	1	2025	Aburub, Abdallah	Y-stent-assisted coiling with pEGASUS stents for intracranial bifurcation aneurysms: A multi-center retrospective study.	Interventional neuroradiology : journal of peritherapeutic neuroradiology, surgical procedures and related neurosciences	10.1177/15910199251360143	Aburub, Abdallah; Khanafer, Ali; Ali, Zakarya; Almohammad, Mohammad; Dob, Oussama; Dadak, Mete; Timmermann, Lars; Simon, Ole; Gerstner, Anja; Gurschi, Mariana; Aghazadeh, Yashar; Nimsky, Christopher; Saß, Benjamin; Henkes, Hans; Kemmling, André; Felber, Stephan
Exclude	Exclude	Low directness for this focused narrative case-based review.	Q1	1	2025	Hopf-Jensen, S.	[Management of anticoagulant-related soft tissue bleeding].	Radiologie (Heidelberg, Germany)	10.1007/s00117-024-01381-2	Hopf-Jensen, S.; Müller-Hülsbeck, S.
Exclude	Exclude	Letter, reply, or editorial-level item with limited direct data for this review.	Q2	1	2026	Harrichandparsad, Rohen	Cerebrospinal fluid proteomics reveals inflammatory activation in aneurysmal subarachnoid hemorrhage irrespective of HIV status.	AIDS (London, England)	10.1097/QAD.0000000000004445	Harrichandparsad, Rohen; Lustig, Gil; Sviridchik, Victoria; Jule, Zesuliwe; Bernstein, Mallory; Reedoy, Kajal; Ganga, Yashica; Khairallah, Afrah; Karim, Farina; Patel, Vinod B.; Bhigjee, Ahmed Iqbal; Royston, Duncan; Khan, Khadija; Sigal, Alex
Exclude	Exclude	Off-topic for this review, commonly non-intracranial, non-neurovascular, or non-aneurysm embolization.	Q1	1	2026	Bulum, Antonio	ESR Essentials: trauma team and the role of Interventional Radiology-practice recommendations by the Cardiovascular and Interventional Radiological Society of Europe.	European radiology	10.1007/s00330-026-12440-8	Bulum, Antonio; Peynircioglu, Bora; Filippiadis, Dimitrios K.; Pereira, Philippe L.; Wolf, Florian
Exclude	Exclude	Off-topic for this review, commonly non-intracranial, non-neurovascular, or non-aneurysm embolization.	Q1	1	2026	Wajima, Daisuke	Emergent Endovascular Parent Artery Occlusion for Type III Carotid Blowout Syndrome After Charged Particle Therapy for Recurrent Maxillary Carcinoma: A Case Report and Literature Review.	Turkish neurosurgery	10.5137/1019-5149.JTN.48274-24.3	Wajima, Daisuke; Takata, Sho; Kamide, Tomoya; Misaki, Kouichi; Sato, Koji; Nakada, Mitsutoshi; Taniguchi, Takumi
Exclude	Exclude	Low directness for this focused narrative case-based review.	Q2	1	2026	Ninalowo, Hammed A.	Establishing an Interventional Radiology Service for Intracranial Aneurysms: Early Outcomes from Nigeria's First Cohort.	Journal of vascular and interventional radiology : JVIR	10.1016/j.jvir.2026.108592	Ninalowo, Hammed A.; Adenigba, Peter T.; Barranco Pons, Roger; Anyanwu, Benjamin N.; Darko, Kwadwo O.; Owagbemi, Oluwafemi F.; Okafor, Sherece O.; Ogunjuboun, Akintayo O.; Ayodele, Olabamidele Ayodeji; Onwumere, Tobechukwu M.; Barrie, Umaru; Aroh, Kenechukwu U.; Ogunfolaji, Oloruntoba E.; Johnson, Adeyemi; Sulaiman, Olawale A. R.
Exclude	Exclude	Off-topic for this review, commonly non-intracranial, non-neurovascular, or non-aneurysm embolization.	Q1	1	2026	Zhang, Leilei	Hemorrhage from a pancreatic pseudocyst eroding the stomach, diaphragm, and splenic artery: a case report on integrated surgical and nursing management.	AME case reports	10.21037/acr-2025-194	Zhang, Leilei; Chen, Yuting; Ding, Yanwei; Lao, Xiaoli
Exclude	Exclude	Off-topic for this review, commonly non-intracranial, non-neurovascular, or non-aneurysm embolization.	Q1	1	2026	Kang, Zhongshan	Life-threatening spinal cord injury and occult intercostal artery rupture following low-energy trauma in a patient with ankylosing spondylitis: a case report.	BMC surgery	10.1186/s12893-026-03594-9	Kang, Zhongshan; Luo, Bin; Zhou, Xujia; Yang, Xianyi
Exclude	Exclude	Low directness for this focused narrative case-based review.	Q2	1	2026	Bhargav, Nishant	Morphological characteristics, size, location of ruptured intracranial aneurysms & endovascular treatment in a tertiary teaching hospital of central India: A retrospective study.	Journal of cerebrovascular and endovascular neurosurgery	10.7461/jcen.2026.E2025.07.002	Bhargav, Nishant; Dholakiya, Jayesh; Gupta, Partisha
Exclude	Exclude	Low directness for this focused narrative case-based review.	Q2	1	2026	Barhouse, Patrick S.	Moving Beyond Packing Density: A Modern Reappraisal of Recurrence and Retreatment in Coiled Aneurysms.	Neurosurgery	10.1227/neu.0000000000003945	Barhouse, Patrick S.; Arunachalam Sakthiyendran, Naveen; Purohit, Shashvat; Ramirez-Velandia, Felipe; Alwakaa, Omar; Ogilvy, Christopher S.; Taussky, Philipp
Exclude	Exclude	Low directness for this focused narrative case-based review.	Q1	1	2026	Scarcia, Luca	Preventive coil embolization of unruptured intracranial aneurysms in adults with homozygous sickle cell disease.	Journal of neurointerventional surgery	10.1136/jnis-2025-024669	Scarcia, Luca; Abdalkader, Mohamad; Nguyen, Thanh N.; Kikano, Raghid; Dmytriw, Adam A.; Elhoujeiry, Emilia; Azaki, Alaa; Rodriguez, Matias Javier; Geismar, Maxime; Farhat, Firas; Bartolucci, Pablo; Tuilier, Titien; Kalsoum, Erwah
Exclude	Exclude	Low directness for this focused narrative case-based review.	Q1	1	2026	Oda, Kazunori	Recurrent chronic subdural hematoma caused by active middle meningeal artery bleeding: A case report and review of hybrid embolization techniques.	Surgical neurology international	10.25259/SNI_993_2025	Oda, Kazunori; Lemus, Miguel; Marcoux, Judith
Exclude	Exclude	Low directness for this focused narrative case-based review.	Q3	1	2026	Ogura, Takenori	Stent-Assisted Coiling for Wide-Neck Ruptured Cerebral Aneurysms: An Observational Survey of Data from the Japanese Registry of Neuroendovascular Therapy 4.	World neurosurgery	10.1016/j.wneu.2025.124653	Ogura, Takenori; Imamura, Hirotoshi; Sakai, Nobuyuki; Iihara, Koji; Ishii, Akira; Matsumaru, Yuji; Sakai, Chiaki; Satow, Tetsu; Yoshimura, Shinichi
Exclude	Exclude	Off-topic for this review, commonly non-intracranial, non-neurovascular, or non-aneurysm embolization.	Q1	1	2026	Kumar, Deepak	Superselective angioembolization of segmental renal artery in grade 4 renal trauma: A case report.	Chinese journal of traumatology = Zhonghua chuang shang za zhi	10.1016/j.cjtee.2025.05.004	Kumar, Deepak; Anwer, Majid; Kumar, Anurag; Kumar, Anil
Exclude	Exclude	Off-topic for this review, commonly non-intracranial, non-neurovascular, or non-aneurysm embolization.	Q1	1	2026	Wu, Jing-Wen	[Mechanism of Shenmai Injection in inducing immediate hypersensitivity by activating RhoA/ROCK signaling pathway].	Zhongguo Zhong yao za zhi = Zhongguo zhongyao zazhi = China journal of Chinese materia medica	10.19540/j.cnki.cjcmm.20251113.708	Wu, Jing-Wen; Ran, Qing-Sen; Zhang, Yu-Shi; Pan, Chen; Yue, Xing-Nan; Wang, Yu-Hao; Cheng, Xi; Li, Qi; DU, Xin-Ke; Zhang, Yang; Liang, Ai-Hua; Han, Jia-Yin
Exclude	Exclude	Low directness for this focused narrative case-based review.	Q7	1	2026	Ohara, Keiichiro	[Perspectives on Device Selection in Japan:Artificial Intelligence Utilization, Distribution Systems, and Future Challenges].	No shinkei geka. Neurological surgery	10.11477/mf.030126030540010195	Ohara, Keiichiro; Fujimura, Soichiro; Ishibashi, Toshihiro; Murayama, Yuichi
